# Supplementary material for: Upper extremity joint tenderness as a practical indicator for assessing presenteeism in rheumatoid arthritis patients: A cross-sectional observational study
Source: PLoS One. 2025 Jun 5;20(6):e0318047. doi: 10.1371/journal.pone.0318047 (PMC12140210; doi:10.1371/journal.pone.0318047)
Supplement: S1 File — (XLSX) [file pone.0318047.s003.xlsx]

## Sheet: Variables
Variable name	Description	Coding
Age	Age of the patient at the time of the first WPAI survey (years)
65 years or older	Patients aged 65 years or older at the time of the first WPAI survey	0 = younger than 65 years, 1 = 65 years or older
Gender_Male	Gender of patients	0 = female, 1= male
ACPA	Anti-CCP antibody positivity	0 = negative, 1 = positive
Disease Duration	Number of years from the onset of symptoms to the first WPAI survey
HAQ-DI	HAQ-DI score at the first WPAI survey
DAS28-ESR	DAS28-ESR at the first WPAI survey
CDAI	CDAI at the first WPAI survey
SDAI	SDAI at the first WPAI survey
ESR	ESR (mm/h) at the first WPAI survey
CRP	CRP (mg/dl) at the first WPAI survey
TJC of 70 joints	TJC of 70 joints at the first WPAI survey
Upper extremity TJC category	TJC in the upper extremities at the first WPAI survey	Categorized as "0", "1–2", or ">2"
Lower extremity TJC category	TJC in the lower extremities at the first WPAI survey	Categorized as "0", "1–2", or ">2"
SJC of 70 joints	SJC of 70 joints at the first WPAI survey
Upper extremity SJC category	SJC in the upper extremities at the first WPAI survey	Categorized as "0", "1–2", or ">2"
Lower extremity SJC category	SJC in the lower extremities at the first WPAI survey	Categorized as "0", "1–2", or ">2"
Interstitial pneumonia	Presence of interstitial pneumonia at the first WPAI survey	0 = no, 1 = yes
Overlap with other CTDs	Overlap with other CTDs at the first WPAI survey	0 = no, 1 = yes
Oral steroid	Use of oral steroids at the first WPAI survey	0 = no, 1 = yes
csDMARDs	Use of csDMARDs at the first WPAI survey	0 = no, 1 = yes
bDMARDs	Use of bDMARDs at the first WPAI survey	0 = no, 1 = yes
tsDMARDs	Use of tsDMARDs at the first WPAI survey	0 = no, 1 = yes
Right temporomandibular joint tenderness	Presence of tenderness in the corresponding joint at the first WPAI survey	0 = absent, 1 = present
Right shoulder joint tenderness	Presence of tenderness in the corresponding joint at the first WPAI survey	0 = absent, 1 = present
Right acromioclavicular joint tenderness	Presence of tenderness in the corresponding joint at the first WPAI survey	0 = absent, 1 = present
Right sternoclavicular joint tenderness	Presence of tenderness in the corresponding joint at the first WPAI survey	0 = absent, 1 = present
Right elbow joint tenderness	Presence of tenderness in the corresponding joint at the first WPAI survey	0 = absent, 1 = present
Right wrist joint tenderness	Presence of tenderness in the corresponding joint at the first WPAI survey	0 = absent, 1 = present
Right hip joint tenderness	Presence of tenderness in the corresponding joint at the first WPAI survey	0 = absent, 1 = present
Right knee joint tenderness	Presence of tenderness in the corresponding joint at the first WPAI survey	0 = absent, 1 = present
Right ankle joint tenderness	Presence of tenderness in the corresponding joint at the first WPAI survey	0 = absent, 1 = present
Right tarsal joint tenderness	Presence of tenderness in the corresponding joint at the first WPAI survey	0 = absent, 1 = present
Left temporomandibular joint tenderness	Presence of tenderness in the corresponding joint at the first WPAI survey	0 = absent, 1 = present
Left shoulder joint tenderness	Presence of tenderness in the corresponding joint at the first WPAI survey	0 = absent, 1 = present
Left acromioclavicular joint tenderness	Presence of tenderness in the corresponding joint at the first WPAI survey	0 = absent, 1 = present
Left Sternoclavicular joint tenderness	Presence of tenderness in the corresponding joint at the first WPAI survey	0 = absent, 1 = present
Left elbow joint tenderness	Presence of tenderness in the corresponding joint at the first WPAI survey	0 = absent, 1 = present
Left wrist joint tenderness	Presence of tenderness in the corresponding joint at the first WPAI survey	0 = absent, 1 = present
Left hip joint tenderness	Presence of tenderness in the corresponding joint at the first WPAI survey	0 = absent, 1 = present
Left knee joint tenderness	Presence of tenderness in the corresponding joint at the first WPAI survey	0 = absent, 1 = present
Left ankle joint tenderness	Presence of tenderness in the corresponding joint at the first WPAI survey	0 = absent, 1 = present
Left tarsal joint tenderness	Presence of tenderness in the corresponding joint at the first WPAI survey	0 = absent, 1 = present
Right first carpometacarpal joint tenderness	Presence of tenderness in the corresponding joint at the first WPAI survey	0 = absent, 1 = present
Left first carpometacarpal joint tenderness	Presence of tenderness in the corresponding joint at the first WPAI survey	0 = absent, 1 = present
Right TJC of MTP and PIP (foot) joints	Total TJC in the corresponding joints at the first WPAI survey
Right TJC of IP, MCP, PIP (hand) and DIP joints	Total TJC in the corresponding joints at the first WPAI survey
Left TJC of MTP and PIP (foot) joints	Total TJC in the corresponding joints at the first WPAI survey
Left TJC of IP, MCP, PIP (hand) and DIP joints	Total TJC in the corresponding joints at the first WPAI survey
TJC of bilateral temporomandibular joints	Total TJC in the corresponding joints at the first WPAI survey
TJC of bilateral shoulder joints	Total TJC in the corresponding joints at the first WPAI survey
TJC of bilateral acromioclavicular joints	Total TJC in the corresponding joints at the first WPAI survey
TJC of bilateral sternoclavicular joints	Total TJC in the corresponding joints at the first WPAI survey
TJC of bilateral elbow joints	Total TJC in the corresponding joints at the first WPAI survey
TJC of bilateral wrist joints	Total TJC in the corresponding joints at the first WPAI survey
Total TJC of bilateral IP, MCP, PIP (hand) and DIP joints	Total TJC in the corresponding joints at the first WPAI survey
TJC of bilateral first carpometacarpal joints	Total TJC in the corresponding joints at the first WPAI survey
TJC of bilateral hip joints	Total TJC in the corresponding joints at the first WPAI survey
TJC of bilateral knee joints	Total TJC in the corresponding joints at the first WPAI survey
TJC of bilateral ankle joints	Total TJC in the corresponding joints at the first WPAI survey
TJC of bilateral tarsal joints	Total TJC in the corresponding joints at the first WPAI survey
Total TJC of bilateral MTP and PIP (foot) joints	Total TJC in the corresponding joints at the first WPAI survey
dammy_upper TJC 1-2	Dummy variable for upper extremity TJC categorized as 1-2 affected joints at the first WPAI survey	0 = not present, 1 = present
dammy_upperTJC >2	Dummy variable for upper extremity TJC categorized as more than 2 affected joints at the first WPAI survey	0 = not present, 1 = present
dammy_lower TJC 1-2	Dummy variable for lower extremity TJC categorized as 1-2 affected joints at the first WPAI survey	0 = not present, 1 = present
dammy_lower TJC >2	Dummy variable for lower extremity TJC categorized as more than 2 affected joints at the first WPAI survey	0 = not present, 1 = present
dammy_upper SJC 1-2	Dummy variable for upper extremity SJC categorized as 1-2 affected joints at the first WPAI survey	0 = not present, 1 = present
dammy_upper SJC >2	Dummy variable for upper extremity SJC categorized as more than 2 affected joints at the first WPAI survey	0 = not present, 1 = present
dammy_lower SJC 1-2	Dummy variable for lower extremity SJC categorized as 1-2 affected joints at the first WPAI survey	0 = not present, 1 = present
dammy_lower SJC >2	Dummy variable for lower extremity SJC categorized as more than 2 affected joints at the first WPAI survey	0 = not present, 1 = present
bDMARDs or tsDMARDs	Use of bDMARDs or tsDMARDs at the first WPAI survey	0 = no, 1 = yes
Presenteeism	Presenteeism at the first WPAI survey (0–100%)
Total shoulder TJC	Sum of the TJC values for the sternoclavicular, acromioclavicular, and shoulder joints
Total foot TJC	Sum of the TJC values for the ankle, tarsal, MTP, and PIP (foot) joints
Total finger TJC	Sum of the TJC values for the first carpometacarpal, MCP, IP, PIP (hand), and DIP joints
ΔHAQ	Change in HAQ-DI score from the first to the second WPAI survey
ΔDAS28-ESR	Change in DAS28-ESR from the first to the second WPAI survey
ΔCDAI	Change in CDAI from the first to the second WPAI survey
ΔSDAI	Change in SDAI from the first to the second WPAI survey
ΔESR	Change in ESR (mm/h) from the first to the second WPAI survey
ΔCRP	Change in CRP (mg/dl) from the first to the second WPAI survey
ΔTJC of 70 joints	Change in TJC of 70 joints from the first to the second WPAI survey
Δupper extremity TJC	Change in upper extremity TJC from the first to the second WPAI survey
Δlower extremity TJC	Change in lower extremity TJC from the first to the second WPAI survey
ΔSJC of 70 joints	Change in SJC of 70 joints from the first to the second WPAI survey
Δupper extremity SJC	Change in upper extremity SJC from the first to the second WPAI survey
Δlower extremity SJC	Change in lower extremity SJC from the first to the second WPAI survey
Reduction of oral steroid dose	Oral streroid reduction or discontinuation between the first and second WPAI surveys	0 = no, 1 = yes
Introduction of bDMARDs or tsDMARDs	Initiation of bDMARDs or tsDMARDs treatment between the first and second WPAI surveys	0 = no, 1 = yes
ΔPresenteeism	Change in presenteeism from the first to the second WPAI survey
Patient IDs with WPAI data	Study IDs of patients with available WPAI data
Clinical data	Availability of clinical data corresponding to the WPAI	0 = not available, 1 = available
JOB	Employment status at the time of the first WPAI survey, based on WPAI question 1 (Q1)	0 = not working, 1 = working
Absenteeism	Absenteeism at the first WPAI survey (0–100%)
OWI	Overall work impairment at the first WPAI survey (0–100%)
AI	Activity impairment at the first WPAI survey (0–100%)
JOB_2	Employment status at the time of the second WPAI survey, based on WPAI question 1 (Q1)	0 = not working, 1 = working
Presenteeism_2	Presenteeism at the second WPAI survey (0–100%)
ΔUpper extremity TJC category	Change in upper extremity TJC from the first to the second WPAI survey, expressed as a categorical variable	-1= decreased, 0 = no change, 1 = increased
Δtotal shoulder joint TJC	Change in total shoulder TJC (sternoclavicular, acromioclavicular, and shoulder joints) from the first to the second WPAI survey
Δelbow joint TJC	Change in bilateral elbow TJC from the first to the second WPAI survey
Δwrist joint TJC	Change in bilateral wrist TJC from the first to the second WPAI survey
Δtotal finger TJC	Change in total finger TJC (first carpometacarpal, MCP, IP, hand PIP, and DIP joints) from the first to the second WPAI survey
Δknee joint TJC	Change in bilateral knee TJC from the first to the second WPAI survey
Δtotal foot TJC	Change in total foot TJC (ankle, tarsal, MTP, and foot PIP joints) from the first to the second WPAI survey
Upper TJC_binary	Binary variable indicating the presence of tenderness in any upper extremity joint at the first WPAI survey	0 = No tenderness, 1 = Presence of tenderness
Lower TJC_binary	Binary variable indicating the presence of tenderness in any lower extremity joint at the first WPAI survey	0 = No tenderness, 1 = Presence of tenderness
Upper SJC_binary	Binary variable indicating the presence of swelling in any upper extremity joint at the first WPAI survey	0 = No swelling, 1 = Presence of swelling
Lower SJC_binary	Binary variable indicating the presence of swelling in any lower extremity joint at the first WPAI survey	0 = No swelling, 1 = Presence of swelling
WPAI_interval	Number of days between the first and second administration of the WPAI survey.
Q_2	WPAI question 2 (Q2) at the first survey: hours of work missed due to RA
Q_3	WPAI question 3 (Q3) at the first survey: hours of work missed due to other reasons
Q_4	WPAI question 4 (Q4) at the first survey: hours actually worked
Q_5	WPAI question 5 (Q5) at the first survey: degree to which RA affected productivity while working
Q_6	WPAI question 6 (Q6) at the first survey: degree to which RA affected productivity in regular unpaid activities
Q_2_2	WPAI question 2 (Q2) at the second survey: hours of work missed due to RA
Q_3_2	WPAI question 3 (Q3) at the second survey: hours of work missed due to other reasons
Q_4_2	WPAI question 4 (Q4) at the second survey: hours actually worked
Q_5_2	WPAI question 5 (Q5) at the second survey: degree to which RA affected productivity while working
Q_6_2	WPAI question 6 (Q6) at the second survey: degree to which RA affected productivity in regular unpaid activities
Right temporomandibular joint swelling	Presence of swelling in the corresponding joint at the first WPAI survey	0 = absent, 1 = present
Right shoulder joint swelling	Presence of swelling in the corresponding joint at the first WPAI survey	0 = absent, 1 = present
Right acromioclavicular joint swelling	Presence of swelling in the corresponding joint at the first WPAI survey	0 = absent, 1 = present
Right sternoclavicular joint swelling	Presence of swelling in the corresponding joint at the first WPAI survey	0 = absent, 1 = present
Right elbow joint swelling	Presence of swelling in the corresponding joint at the first WPAI survey	0 = absent, 1 = present
Right wrist joint swelling	Presence of swelling in the corresponding joint at the first WPAI survey	0 = absent, 1 = present
Right hip joint swelling	Presence of swelling in the corresponding joint at the first WPAI survey	0 = absent, 1 = present
Right knee joint swelling	Presence of swelling in the corresponding joint at the first WPAI survey	0 = absent, 1 = present
Right ankle joint swelling	Presence of swelling in the corresponding joint at the first WPAI survey	0 = absent, 1 = present
Right tarsal joint swelling	Presence of swelling in the corresponding joint at the first WPAI survey	0 = absent, 1 = present
Left temporomandibular joint swelling	Presence of swelling in the corresponding joint at the first WPAI survey	0 = absent, 1 = present
Left shoulder joint swelling	Presence of swelling in the corresponding joint at the first WPAI survey	0 = absent, 1 = present
Left acromioclavicular joint swelling	Presence of swelling in the corresponding joint at the first WPAI survey	0 = absent, 1 = present
Left Sternoclavicular joint swelling	Presence of swelling in the corresponding joint at the first WPAI survey	0 = absent, 1 = present
Left elbow joint swelling	Presence of swelling in the corresponding joint at the first WPAI survey	0 = absent, 1 = present
Left wrist joint swelling	Presence of swelling in the corresponding joint at the first WPAI survey	0 = absent, 1 = present
Left hip joint swelling	Presence of swelling in the corresponding joint at the first WPAI survey	0 = absent, 1 = present
Left knee joint swelling	Presence of swelling in the corresponding joint at the first WPAI survey	0 = absent, 1 = present
Left ankle joint swelling	Presence of swelling in the corresponding joint at the first WPAI survey	0 = absent, 1 = present
Left tarsal joint swelling	Presence of swelling in the corresponding joint at the first WPAI survey	0 = absent, 1 = present
Right first carpometacarpal joint swelling	Presence of swelling in the corresponding joint at the first WPAI survey	0 = absent, 1 = present
Left first carpometacarpal joint swelling	Presence of swelling in the corresponding joint at the first WPAI survey	0 = absent, 1 = present
Right SJC of MTP and PIP (foot) joints	Total SJC in the corresponding joints at the first WPAI survey
Right SJC of IP, MCP, PIP (hand) and DIP joints	Total SJC in the corresponding joints at the first WPAI survey
Left SJC of MTP and PIP (foot) joints	Total SJC in the corresponding joints at the first WPAI survey
Left SJC of IP, MCP, PIP (hand) and DIP joints	Total SJC in the corresponding joints at the first WPAI survey
DAS-ESR_2	DAS28-ESR at the second WPAI survey
SDAI_2	SDAI at the second WPAI survey
CDAI_2	CDAI at the second WPAI survey
CRP_2	CRP (mg/dl) at the second WPAI survey
ESR_2	ESR (mm/h) at the second WPAI survey
Right temporomandibular joint tenderness_2	Presence of tenderness in the corresponding joint at the second WPAI survey	0 = absent, 1 = present
Right shoulder joint tenderness_2	Presence of tenderness in the corresponding joint at the second WPAI survey	0 = absent, 1 = present
Right acromioclavicular joint tenderness_2	Presence of tenderness in the corresponding joint at the second WPAI survey	0 = absent, 1 = present
Right sternoclavicular joint tenderness_2	Presence of tenderness in the corresponding joint at the second WPAI survey	0 = absent, 1 = present
Right elbow joint tenderness_2	Presence of tenderness in the corresponding joint at the second WPAI survey	0 = absent, 1 = present
Right wrist joint tenderness_2	Presence of tenderness in the corresponding joint at the second WPAI survey	0 = absent, 1 = present
Right hip joint tenderness_2	Presence of tenderness in the corresponding joint at the second WPAI survey	0 = absent, 1 = present
Right knee joint tenderness_2	Presence of tenderness in the corresponding joint at the second WPAI survey	0 = absent, 1 = present
Right ankle joint tenderness_2	Presence of tenderness in the corresponding joint at the second WPAI survey	0 = absent, 1 = present
Right tarsal joint tenderness_2	Presence of tenderness in the corresponding joint at the second WPAI survey	0 = absent, 1 = present
Left temporomandibular joint tenderness_2	Presence of tenderness in the corresponding joint at the second WPAI survey	0 = absent, 1 = present
Left shoulder joint tenderness_2	Presence of tenderness in the corresponding joint at the second WPAI survey	0 = absent, 1 = present
Left acromioclavicular joint tenderness_2	Presence of tenderness in the corresponding joint at the second WPAI survey	0 = absent, 1 = present
Left Sternoclavicular joint tenderness_2	Presence of tenderness in the corresponding joint at the second WPAI survey	0 = absent, 1 = present
Left elbow joint tenderness_2	Presence of tenderness in the corresponding joint at the second WPAI survey	0 = absent, 1 = present
Left wrist joint tenderness_2	Presence of tenderness in the corresponding joint at the second WPAI survey	0 = absent, 1 = present
Left hip joint tenderness_2	Presence of tenderness in the corresponding joint at the second WPAI survey	0 = absent, 1 = present
Left knee joint tenderness_2	Presence of tenderness in the corresponding joint at the second WPAI survey	0 = absent, 1 = present
Left ankle joint tenderness_2	Presence of tenderness in the corresponding joint at the second WPAI survey	0 = absent, 1 = present
Left tarsal joint tenderness_2	Presence of tenderness in the corresponding joint at the second WPAI survey	0 = absent, 1 = present
Right first carpometacarpal joint tenderness_2	Presence of tenderness in the corresponding joint at the second WPAI survey	0 = absent, 1 = present
Left first carpometacarpal joint tenderness_2	Presence of tenderness in the corresponding joint at the second WPAI survey	0 = absent, 1 = present
Right TJC of MTP and PIP (foot) joints_2	Total TJC in the corresponding joints at the second WPAI survey
Right TJC of IP, MCP, PIP (hand) and DIP joints_2	Total TJC in the corresponding joints at the second WPAI survey
Left TJC of MTP and PIP (foot) joints_2	Total TJC in the corresponding joints at the second WPAI survey
Left TJC of IP, MCP, PIP (hand) and DIP joints_2	Total TJC in the corresponding joints at the second WPAI survey
Right temporomandibular joint swelling_2	Presence of swelling in the corresponding joint at the second WPAI survey	0 = absent, 1 = present
Right shoulder joint swelling_2	Presence of swelling in the corresponding joint at the second WPAI survey	0 = absent, 1 = present
Right acromioclavicular joint swelling_2	Presence of swelling in the corresponding joint at the second WPAI survey	0 = absent, 1 = present
Right sternoclavicular joint swelling_2	Presence of swelling in the corresponding joint at the second WPAI survey	0 = absent, 1 = present
Right elbow joint swelling_2	Presence of swelling in the corresponding joint at the second WPAI survey	0 = absent, 1 = present
Right wrist joint swelling_2	Presence of swelling in the corresponding joint at the second WPAI survey	0 = absent, 1 = present
Right hip joint swelling_2	Presence of swelling in the corresponding joint at the second WPAI survey	0 = absent, 1 = present
Right knee joint swelling_2	Presence of swelling in the corresponding joint at the second WPAI survey	0 = absent, 1 = present
Right ankle joint swelling_2	Presence of swelling in the corresponding joint at the second WPAI survey	0 = absent, 1 = present
Right tarsal joint swelling_2	Presence of swelling in the corresponding joint at the second WPAI survey	0 = absent, 1 = present
Left temporomandibular joint swelling_2	Presence of swelling in the corresponding joint at the second WPAI survey	0 = absent, 1 = present
Left shoulder joint swelling_2	Presence of swelling in the corresponding joint at the second WPAI survey	0 = absent, 1 = present
Left acromioclavicular joint swelling_2	Presence of swelling in the corresponding joint at the second WPAI survey	0 = absent, 1 = present
Left Sternoclavicular joint swelling_2	Presence of swelling in the corresponding joint at the second WPAI survey	0 = absent, 1 = present
Left elbow joint swelling_2	Presence of swelling in the corresponding joint at the second WPAI survey	0 = absent, 1 = present
Left wrist joint swelling_2	Presence of swelling in the corresponding joint at the second WPAI survey	0 = absent, 1 = present
Left hip joint swelling_2	Presence of swelling in the corresponding joint at the second WPAI survey	0 = absent, 1 = present
Left knee joint swelling_2	Presence of swelling in the corresponding joint at the second WPAI survey	0 = absent, 1 = present
Left ankle joint swelling_2	Presence of swelling in the corresponding joint at the second WPAI survey	0 = absent, 1 = present
Left tarsal joint swelling_2	Presence of swelling in the corresponding joint at the second WPAI survey	0 = absent, 1 = present
Right first carpometacarpal joint swelling_2	Presence of swelling in the corresponding joint at the second WPAI survey	0 = absent, 1 = present
Left first carpometacarpal joint swelling_2	Presence of swelling in the corresponding joint at the second WPAI survey	0 = absent, 1 = present
Right SJC of MTP and PIP (foot) joints_2	Total SJC in the corresponding joints at the second WPAI survey
Right SJC of IP, MCP, PIP (hand) and DIP joints_2	Total SJC in the corresponding joints at the second WPAI survey
Left SJC of MTP and PIP (foot) joints_2	Total SJC in the corresponding joints at the second WPAI survey
Left SJC of IP, MCP, PIP (hand) and DIP joints_2	Total SJC in the corresponding joints at the second WPAI survey
HAQ-DI_2	HAQ-DI score at the second WPAI survey

## Sheet: Table_1
Patient ID	Age	65 years or older	Gender_Male	ACPA	Disease Duration	HAQ-DI	DAS28-ESR	CDAI	SDAI	ESR	CRP	TJC of 70 joints	Upper extremity TJC category	Lower extremity TJC category	SJC of 70 joints	Upper extremity SJC category	Lower extremity SJC category	Interstitial pneumonia	Overlap with other CTDs	Oral steroid	csDMARDs	bDMARDs	tsDMARDs
6	65	1	0	1	10	0.25	2.86111	10.9	11.35	29	0.45	0	0	0	0	0	0	0	0	1	1	0	0
11	35	0	0	1	1	0.875	5.65538	35.2	37.8	64	2.6	2	1-2	0	20	>2	0	0	0	0	1	0	0
23	80	1	1	1	19	1	2.82325	7	7.55	17	0.55	0	0	0	0	0	0	0	0	0	1	1	0
27	57	0	0	1	3	0	4.0151	24.4	24.68	45	0.28	0	0	0	15	>2	0	0	0	1	1	0	0
31	73	1	1	0	46	0.25	4.03446	9.9	10.71	36	0.81	1	1-2	0	0	0	0	0	0	0	1	0	0
34	67	1	1	1	9	0	1.2272	5.8	5.86	2	0.06	0	0	0	0	0	0	0	0	0	1	0	0
38	59	0	1	1	7	0	0.737203	2.8	2.86	2	0.06	0	0	0	0	0	0	1	0	1	1	0	0
45	65	1	0	1	4	0.125	1.71214	2.5	2.54	7	0.04	0	0	0	0	0	0	0	0	0	1	1	0
47	57	0	1	1	7	0	3.69831	13	13.05	40	0.05	0	0	0	5	>2	0	1	0	0	1	0	0
49	45	0	0	1	2	0	3.22572	7.2	7.3	35	0.1	0	0	0	3	>2	0	0	0	0	1	0	0
50	61	0	0	1	8	0.125	2.51701	4	4.35	20	0.35	0	0	0	0	0	0	0	0	0	0	0	0
65	70	1	0	1	7	0.375	1.57214	1.8	1.81	7	0.01	0	0	0	0	0	0	0	0	0	1	1	0
84	38	0	0	1	29	0.125	2.11746	3.5	3.82	13	0.32	0	0	0	0	0	0	0	0	1	1	1	0
85	66	1	1	0	4	0	0.667203	1.5	1.54	2	0.04	0	0	0	0	0	0	0	0	0	1	0	0
86	42	0	0	1	11	0.125	3.57083	7.9	8.12	23	0.22	1	1-2	0	2	1-2	0	0	0	0	1	0	0
88	61	0	0	1	21	0	0.998406	0.7	0.83	4	0.13	0	0	0	0	0	0	0	0	0	1	0	0
93	55	0	0	0	15	0	3.18202	6.4	6.6	32	0.2	0	0	0	0	0	0	0	0	0	1	0	0
94	55	0	1	1	13	0	2.56021	6.8	8.34	6	1.54	1	1-2	0	2	1-2	0	0	0	0	1	0	0
97	48	0	0	1	2	0	3.18681	8.9	9.47	16	0.57	0	0	0	1	1-2	0	0	0	0	1	1	0
98	60	0	0	1	10	0.25	1.58161	1.6	1.64	8	0.04	1	0	1-2	0	0	0	0	0	1	1	0	0
99	49	0	0	1	9	1	5.41365	26.5	26.88	22	0.38	8	>2	0	9	>2	0	0	0	0	1	0	0
100	48	0	0	1	36	1.75	2.52726	4.4	4.42	18	0.02	0	0	0	0	0	0	0	0	0	1	1	0
103	82	1	1	1	3	0	1.74806	2.2	2.29	9	0.09	0	0	0	0	0	0	0	0	0	1	0	0
105	55	0	0	1	18	0.75	3.38664	16.6	16.62	24	0.02	0	0	0	0	0	0	0	1	0	0	1	0
107	62	0	0	1	7	0	2.91161	7.2	7.23	8	0.03	1	1-2	0	1	1-2	0	0	0	0	1	0	0
109	50	0	1	1	10	0	0.783029	0.3	0.34	3	0.04	0	0	0	0	0	0	0	0	0	1	1	0
110	37	0	0	1	2	0	2.01943	1.8	1.86	12	0.06	0	0	0	1	0	1-2	0	0	0	1	0	0
112	55	0	0	0	2	0	2.97918	14.7	14.71	4	0.01	7	1-2	>2	13	>2	>2	0	0	0	1	0	0
113	71	1	0	1	22	0.5	1.47414	1.1	1.11	7	0.01	0	0	0	0	0	0	1	0	0	1	1	0
115	71	1	1	1	2	0	2.40379	0.3	0.35	31	0.05	0	0	0	0	0	0	1	0	0	1	0	0
116	67	1	1	1	2	0.125	1.1432	5.9	5.96	2	0.06	0	0	0	0	0	0	1	0	0	1	0	0
120	57	0	1	0	5	0	2.46581	6.1	6.13	10	0.03	0	0	0	0	0	0	0	0	0	0	0	0
121	42	0	1	1	7	0	1.6892	10.1	10.14	2	0.04	1	1-2	0	0	0	0	0	0	1	1	0	0
122	68	1	1	1	13	0	3.30359	10.7	10.74	15	0.04	2	1-2	0	0	0	0	0	0	0	1	0	0
128	75	1	1	0	15	1.125	0.993029	1.6	1.68	3	0.08	0	0	0	0	0	0	0	0	0	1	1	0
130	44	0	1	1	6	0.5	4.2725	15.2	16.65	28	1.45	3	1-2	1-2	2	1-2	1-2	1	0	1	1	0	0
134	48	0	1	0	7	0.125	1.18041	2	2.02	4	0.02	0	0	0	0	0	0	0	0	1	1	0	0
147	76	1	0	1	10	0.375	1.90206	2.6	2.63	9	0.03	0	0	0	0	0	0	0	0	0	1	1	0
151	57	0	0	1	7	0	1.69206	1.1	1.11	9	0.01	0	0	0	0	0	0	0	0	0	1	1	0
158	64	0	1	1	3	0	2.40485	2.9	2.94	23	0.04	0	0	0	0	0	0	0	0	1	1	0	0
163	52	0	0	0	0	0.5	2.75474	3.8	3.96	35	0.16	0	0	0	0	0	0	0	0	0	1	0	0
165	54	0	0	1	1	0	2.48311	1.8	1.94	29	0.14	0	0	0	0	0	0	0	0	1	1	0	0
168	58	0	0	0	1	0.125	1.43623	1.3	1.34	6	0.04	0	0	0	0	0	0	1	0	1	1	0	0
171	46	0	0	0	28	2.375	0.672	8.8	8.8	1	0	1	0	1-2	1	0	1-2	0	0	0	1	1	0
174	62	0	1	1	14	0	0.807203	2.3	2.32	2	0.02	0	0	0	0	0	0	0	1	0	0	1	0
181	58	0	0	1	0	0.625	4.59074	25.6	25.63	12	0.03	18	>2	>2	0	0	0	0	0	1	1	1	0
185	60	0	1	1	2	0.625	6.50945	40	41.94	41	1.94	26	>2	>2	18	>2	>2	0	0	1	0	0	0
186	62	0	0	1	7	0	4.00756	15.6	15.69	8	0.09	3	1-2	1-2	1	1-2	0	1	0	0	1	0	0
190	76	1	1	1	9	0.375		1.5	1.56		0.06	0	0	0	0	0	0	0	0	1	1	0	0
194	43	0	0	1	15	0.375	3.70245	12.7	12.71	11	0.01	4	>2	1-2	4	>2	1-2	0	0	0	1	1	0
200	63	0	0	1	8	0	1.53961	0.6	0.64	8	0.04	0	0	0	0	0	0	0	0	0	1	0	0
203	54	0	0	1	4	0	0	0	1	1	1	0	0	0	0	0	0	0	0	0	1	0	0
206	50	0	1	1	13	0.375	0.294	2.1	2.51	1	0.41	0	0	0	0	0	0	0	0	0	1	1	0
213	70	1	0	1	1	0.5	3.37545	16	16.03	17	0.03	5	>2	0	0	0	0	0	0	0	0	0	0
220	61	0	0	1	0	0	3.91248	19.9	19.98	8	0.08	10	>2	0	0	0	0	0	0	1	1	0	0
223	42	0	0	1	2	0.125	1.28223	2.2	2.34	6	0.14	1	0	1-2	0	0	0	0	0	0	1	0	0
224	45	0	1	1	0	0.375	2.81237	13.5	13.57	4	0.07	2	1-2	0	1	1-2	0	0	0	1	1	0	0
232	66	1	1	1	0	0.125	3.43254	15	15.09	8	0.09	2	1-2	0	3	1-2	1-2	1	0	1	1	0	0
237	52	0	0	1	9	0.375	3.82697	9.8	10.17	20	0.37	4	0	>2	2	0	>2	0	0	0	1	0	0
240	60	0	1	1	7	0	5.98218	19.1	20.05	73	0.95	10	>2	0	2	1-2	0	0	0	1	0	0	0
243	63	0	0	1	18	0	1.79546	0	0.03	13	0.03	0	0	0	0	0	0	0	0	0	1	0	0
251	79	1	1	1	9	0	2.59622	0.3	0.37	40	0.07	0	0	0	0	0	0	0	0	0	1	1	0
256	57	0	0	1	17	0.125	2.25964	4.5	4.66	15	0.16	0	0	0	0	0	0	0	0	0	1	0	0
259	64	0	1	1	11	0	2.21134	2.9	3.22	14	0.32	0	0	0	0	0	0	1	0	0	1	0	0
263	48	0	1	1	17	0	2.37701	2	2.36	20	0.36	0	0	0	0	0	0	0	0	0	1	0	0
276	35	0	0	1	6	0	2.04814	5.6	5.62	7	0.02	0	0	0	0	0	0	0	0	0	0	0	0
278	57	0	1	1	7	0	1.22241	2.1	2.22	4	0.12	0	0	0	0	0	0	1	0	0	1	0	0
284	63	0	1	0	4	0	2.84957	9.9	10.07	8	0.17	2	1-2	0	0	0	0	0	0	0	1	0	0
285	69	1	0	1	0	0.5	3.03173	8.6	8.6	22	0	0	0	0	0	0	0	0	0	1	0	0	0
288	20	0	0		2	0.375	3.48054	5.6	5.95	28	0.35	1	1-2	0	0	0	0	0	0	0	0	0	0
289	59	0	0	1	3	0.75	1.5632	8.3	8.31	2	0.01	0	0	0	0	0	0	0	0	0	0	1	0
291	68	1	0	1	17	0.375	2.51685	2.8	2.85	23	0.05	0	0	0	0	0	0	0	1	1	1	0	0
292	54	0	0	1	4	0.375	2.37806	6.4	6.45	9	0.05	0	0	0	0	0	0	0	0	0	1	1	0
293	34	0	0	1	3	0	1.29623	0.4	0.41	6	0.01	0	0	0	0	0	0	0	0	0	1	0	0
294	68	1	0	1	36	0.125	2.38346	4.6	4.86	13	0.26	0	0	0	1	1-2	0	0	0	0	1	0	0
299	70	1	0	0	2	0.25	1.90581	2.5	2.58	10	0.08	0	0	0	0	0	0	0	0	0	1	0	0
303	42	0	0	1	13	0.125	1.72161	2.9	2.97	8	0.07	0	0	0	0	0	0	0	0	1	1	0	0
304	23	0	0	1	0	0.125	2.99179	7.2	7.3	31	0.1	1	0	1-2	0	0	0	0	0	1	1	0	0
307	59	0	0	1	7	0	3.89383	37.2	38.2	1	1	32	>2	>2	10	>2	0	0	0	1	1	0	0
313	64	0	0	1	0	0	3.54076	8.2	8.26	16	0.06	5	1-2	>2	0	0	0	0	0	0	1	1	0
324	67	1	0	0	5	0	1.86053	1.9	1.98	11	0.08	0	0	0	0	0	0	0	0	0	0	1	0
325	68	1	0		2	0	1.84981	1.7	1.75	10	0.05	0	0	0	0	0	0	0	0	0	0	0	0
330	51	0	0	1	15	0	3.27301	17.4	17.45	20	0.05	0	0	0	0	0	0	0	0	0	1	0	0
336	34	0	0	1	0	2	7.50223	50.4	52.27	51	1.87	35	>2	>2	13	>2	>2	0	0	1	1	1	0
350	57	0	0	1	16	1.75	3.68521	12	12.23	17	0.23	2	0	1-2	1	0	1-2	0	0	1	1	1	0
353	55	0	0	1	5	0	1.97841	5	5.01	4	0.01	1	1-2	0	0	0	0	0	0	0	1	1	0
356	43	0	0	1	9	0	1.70653	0.6	0.64	11	0.04	0	0	0	0	0	0	0	0	0	0	1	0
358	62	0	0	1	10	0.375	0.555203	0.8	0.81	2	0.01	0	0	0	0	0	0	0	0	1	1	1	0
368	40	0	0	1	4	0	2.92846	3.3	4.3	36	1	0	0	0	0	0	0	0	0	0	0	0	0
377	65	1	1	1	13	1.75	2.86481	6.1	6.95	16	0.85	1	1-2	0	0	0	0	1	0	1	1	0	0
384	35	0	0	0	1	0.5	3.32955	13.9	14.05	8	0.15	2	0	1-2	2	0	1-2	0	0	1	1	0	0
389	63	0	0	0	3	0.125	2.21419	4.4	4.75	6	0.35	2	1-2	1-2	0	0	0	0	1	0	1	0	0
394	57	0	0		16	0	2.91006	8.9	8.91	9	0.01	1	0	1-2	0	0	0	0	0	0	0	0	0
404	50	0	1	1	0	0.375	6.07533	33.7	41.18	36	7.48	14	>2	>2	15	>2	>2	0	0	1	1	1	0
427	46	0	0	1	15	0	2.23164	2	2.1	15	0.1	0	0	0	1	1-2	0	0	0	0	1	0	0
428	63	0	1	0	15	0	1.44641	2.9	2.92	4	0.02	0	0	0	1	1-2	0	0	0	0	1	1	0
436	41	0	0	1	0	0.5	3.21176	8.9	8.92	10	0.02	3	>2	0	0	0	0	0	0	0	1	0	0
442	60	0	0	1	3	0.25	1.67961	2.1	2.29	8	0.19	0	0	0	0	0	0	0	0	1	1	0	0
461	57	0	0	1	17	0	2.61254	2	2.29	28	0.29	0	0	0	0	0	0	0	0	0	1	1	0
506	47	0	0	1	13	0.125	2.92943	7.6	7.61	12	0.01	2	1-2	0	1	1-2	0	0	1	1	1	0	0
511	59	0	0	0	16	0	2.63161	6.8	6.82	8	0.02	2	1-2	0	1	1-2	0	0	0	0	1	0	0
521	41	0	0		5	1.25	4.97511	20.3	20.32	25	0.02	8	>2	0	2	1-2	0	0	0	0	0	0	0
526	50	0	0	0	2	0	1.61181	0	0.1	10	0.1	0	0	0	0	0	0	0	0	1	0	0	0
533	47	0	0		0	0.625	3.6615	13.6	13.79	11	0.19	5	>2	1-2	3	>2	0	0	0	0	0	0	0
534	54	0	1	0	7	0	1.36623	1.3	1.46	6	0.16	0	0	0	0	0	0	0	0	0	0	0	0
547	58	0	1	1	10	0	1.43461	2.7	3	5	0.3	0	0	0	0	0	0	0	0	0	1	0	0
550	57	0	0	1	2	0	2.51454	2.3	2.61	28	0.31	0	0	0	0	0	0	0	1	0	1	0	0
562	64	0	1	0	11	0.5	2.47212	9.5	9.72	7	0.22	0	0	0	2	1-2	0	0	0	1	1	0	0
566	66	1	1	1	5	0	4.42374	11.5	12.53	31	1.03	3	>2	0	4	>2	0	0	0	1	1	0	0
576	66	1	1		28	0.5		1.3	1.44		0.14	0	0	0	0	0	0	0	0	1	1	0	0
591	52	0	0	1	2	0	1.70606	1.5	1.52	9	0.02	0	0	0	0	0	0	0	0	0	1	0	0
600	42	0	0	1	9	0	2.28134	3.6	3.69	14	0.09	0	0	0	0	0	0	0	0	0	1	1	0
612	63	0	1	0	11	0	1.86546	0.9	1.42	13	0.52	0	0	0	0	0	0	0	0	0	0	1	0
624	73	1	0	1	10	0.75	3.49384	5.6	5.95	48	0.35	0	0	0	0	0	0	0	0	0	1	0	0
630	66	1	1	1	10	0	3.62631	6.7	9.14	58	2.44	0	0	0	4	>2	0	1	1	1	1	0	0
635	59	0	0	0	21	0	2.88085	5.9	5.96	23	0.06	0	0	0	4	>2	0	0	0	0	1	0	0
636	39	0	0	0	11	0	2.22081	2.5	2.69	16	0.19	0	0	0	0	0	0	0	0	0	1	0	0
648	45	0	0	1	0	0	3.48054	4.6	4.66	28	0.06	1	1-2	0	1	1-2	0	0	0	1	1	1	0
649	64	0	0	1	1	2.625	2.65867	3.5	3.53	26	0.03	0	0	0	0	0	0	0	0	0	1	1	0
655	52	0	0	1	6	0	2.34111	1.5	1.54	19	0.04	0	0	0	1	1-2	0	0	0	0	1	1	0
656	42	0	0	1	9	0	2.53321	2.5	2.51	25	0.01	0	0	0	0	0	0	0	0	0	1	1	0
666	29	0	0	1	5	0	2.06111	0.3	0.35	19	0.05	0	0	0	0	0	0	0	0	0	1	1	0
670	55	0	0	1	3	0	4.21899	7.9	9.08	62	1.18	1	0	1-2	1	0	1-2	0	0	0	1	0	0
674	31	0	0	1	8	0	3.39831	1.1	2.23	103	1.13	0	0	0	0	0	0	0	0	0	1	0	0
682	59	0	0	0	1	0.625	2.77546	5.1	5.21	13	0.11	3	0	>2	0	0	0	0	0	0	1	0	0
686	45	0	0	1	3	1	3.45501	7.2	7.34	20	0.14	1	1-2	0	1	1-2	0	0	0	0	1	0	0
687	39	0	0	1	6	0	3.10379	6.5	6.81	31	0.31	0	0	0	0	0	0	0	0	0	1	0	0
688	64	0	0	1	7	0.125	2.71301	6.5	6.87	20	0.37	0	0	0	0	0	0	0	0	0	1	0	0
691	54	0	1	1	6	0.75	4.66822	15.4	16.37	40	0.97	4	1-2	1-2	0	0	0	1	0	0	0	0	1
692	57	0	0	1	5	0.125	2.74074	2.6	2.85	35	0.25	0	0	0	0	0	0	1	0	0	1	1	0
693	47	0	0	1	10	0	1.60961	1.9	1.91	8	0.01	4	0	>2	0	0	0	0	0	0	1	0	1
694	50	0	1	0	23	0.25	2.33501	3.2	4.15	20	0.95	0	0	0	0	0	0	0	0	0	0	0	1
696	57	0	0	1	10	0	3.88779	8.9	9.32	31	0.42	6	>2	1-2	0	0	0	0	0	0	1	0	0
701	57	0	0	1	0	0	3.03628	1.4	1.71	59	0.31	0	0	0	0	0	0	0	0	0	0	0	0
710	47	0	0	1	1	0.125	3.99501	10.3	10.57	27	0.27	3	>2	0	2	1-2	0	0	0	1	1	0	0
720	51	0	0	0	3	0.125	3.74861	9.5	9.57	26	0.07	3	1-2	1-2	2	1-2	0	0	0	0	1	0	0
721	45	0	0	1	0	0.375	7.36127	45.2	45.23	54	0.03	31	>2	>2	16	>2	0	0	0	0	1	0	0
725	32	0	0	1	1	0.625	4.11179	10.7	10.86	31	0.16	1	1-2	0	1	1-2	0	0	0	0	1	0	0
726	25	0	0	1	2	0	1.05441	1.1	1.12	4	0.02	0	0	0	0	0	0	0	0	0	1	0	0
734	55	0	0	1	1	0.5	2.89679	7.2	7.33	16	0.13	0	0	0	2	1-2	0	0	0	1	1	1	0
735	58	0	1	1	0	0	4.78704	15.3	15.4	35	0.1	7	>2	1-2	7	>2	1-2	0	0	0	1	0	0
737	77	1	0	1	9	0.375	5.14862	20	20.25	56	0.25	10	>2	0	0	0	0	0	0	1	1	0	0
740	69	1	0	1	3	0	1.80946	0.4	0.5	13	0.1	0	0	0	0	0	0	0	1	0	1	0	0
743	62	0	0		0	0.25	3.20309	4.4	4.5	27	0.1	1	1-2	0	1	1-2	0	0	0	0	0	0	0
747	48	0	0		7	0	2.50054	1.7	1.73	28	0.03	0	0	0	0	0	0	0	1	0	0	0	0
754	42	0	0	1	9	0.125	3.36306	12	12.01	7	0.01	4	1-2	1-2	3	>2	0	0	0	0	1	0	0
757	57	0	1	1	1	0.5	0.336	5.4	5.82	1	0.42	0	0	0	0	0	0	0	0	1	1	0	0
770	56	0	0	1	2	0.375	3.5352	6.9	7.01	53	0.11	0	0	0	10	0	>2	0	0	0	1	0	0
778	24	0	0	1	0	0	1.36461	2	2.01	5	0.01	0	0	0	0	0	0	0	0	0	1	1	0
780	41	0	1	1	0	0.5	2.94277	5.5	6.6	16	1.1	11	1-2	>2	0	0	0	0	0	1	1	0	0
784	69	1	1	1	0	0	3.2112	7	7.43	18	0.43	2	1-2	0	2	1-2	0	0	0	0	1	0	0
799	56	0	1	1	1	0	1.82823	9.1	9.17	6	0.07	0	0	0	0	0	0	0	0	0	1	0	0
801	56	0	0	0	3	0	1.31503	3.8	3.81	3	0.01	0	0	0	1	1-2	0	0	0	0	1	0	0
803	51	0	0	1	9	0	1.69361	3.3	3.51	8	0.21	0	0	0	0	0	0	0	0	0	1	0	0
810	58	0	1	1	2	0.5	4.36722	10.2	11.04	64	0.84	1	0	1-2	0	0	0	0	0	0	1	0	0
811	59	0	0	1	0	0.625	4.74493	10.8	11.05	64	0.25	8	>2	0	0	0	0	0	1	0	1	0	0
812	64	0	1	0	2	0	0.811029	0.8	0.92	3	0.12	0	0	0	0	0	0	0	0	0	1	0	0
815	47	0	0	1	9	0	3.2365	11.3	11.41	28	0.11	0	0	0	8	>2	0	0	0	0	1	0	0
816	51	0	0	1	4	0	1.45023	2.2	2.23	6	0.03	0	0	0	0	0	0	0	0	0	1	0	0
817	48	0	0	1	4	0	1.23103	3.8	3.84	3	0.04	0	0	0	0	0	0	0	0	0	1	0	0
821	39	0	0	0	0	0.375	3.93251	13.9	14.35	16	0.45	8	>2	>2	2	1-2	0	0	0	0	0	0	0
823	60	0	1	1	5	0	5.57506	18.8	21.07	87	2.27	4	>2	1-2	4	>2	1-2	1	0	0	1	0	0
829	38	0	0	1	5	0	1.65381	0.8	0.81	10	0.01	0	0	0	0	0	0	0	0	0	1	0	0
830	72	1	1	1	3	0.375	2.12281	1.7	1.81	16	0.11	1	1-2	0	0	0	0	0	0	0	1	0	0
833	47	0	1	0	1	1.25	3.89787	14.3	14.33	10	0.03	2	1-2	0	5	>2	0	0	1	0	1	0	0
840	55	0	0	1	20	0.375	3.18029	6.2	6.41	38	0.21	0	0	0	2	1-2	0	0	0	0	1	0	0
841	59	0	1	1	8	0	3.05053	8	8.23	11	0.23	1	1-2	0	0	0	0	0	0	0	1	0	0
847	71	1	1	1	0	0	1.55361	1.1	1.26	8	0.16	0	0	0	0	0	0	0	0	0	1	0	0
850	61	0	1	1	0	1	4.09619	9.5	10.55	25	1.05	4	1-2	1-2	4	1-2	1-2	0	0	0	1	0	0
856	56	0	0	1	34	0.75	4.15662	11	13.04	45	2.04	2	1-2	0	4	>2	0	0	0	0	1	0	0
858	58	0	1	1	3	0.875	4.1492	12.1	12.8	18	0.7	2	1-2	0	2	1-2	0	0	0	1	1	0	0
863	55	0	0	1	12	0.625	4.79319	15.5	17.68	32	2.18	7	>2	1-2	3	1-2	1-2	1	0	0	1	0	0
864	53	0	0	1	0	0	2.52881	4.5	4.72	16	0.22	0	0	0	0	0	0	0	1	0	1	0	0
868	30	0	0	1	8	0	2.07926	0.9	1.01	18	0.11	0	0	0	0	0	0	0	0	0	1	0	0
875	74	1	1	1	5	0.5	2.09423	5.2	5.33	6	0.13	1	1-2	0	0	0	0	0	0	0	1	0	0
876	62	0	0	1	9	0	2.90885	5.9	6.04	23	0.14	0	0	0	0	0	0	0	0	0	1	0	0
878	62	0	0	0	0	1	3.97907	7.9	9.39	104	1.49	0	0	0	0	0	0	0	0	0	1	0	0
880	59	0	0	1	0	0.625	6.9311	32.4	33.02	53	0.62	12	>2	1-2	10	>2	>2	0	0	0	1	0	0
881	37	0	1	0	0	0.5	4.9098	13.9	18.04	56	4.14	7	>2	1-2	6	>2	0	0	0	1	1	0	0
894	41	0	0	1	0	0.5	3.08359	9	9.67	8	0.67	1	1-2	0	2	0	1-2	0	0	0	1	0	0
896	57	0	1	0	0	0	1.59023	3.6	3.9	6	0.3	0	0	0	0	0	0	0	0	1	1	0	0
898	55	0	0	1	2	1.125	6.17823	22.1	23.7	94	1.6	8	>2	1-2	4	>2	0	0	0	0	0	0	0
899	59	0	0	0	0	0.875	3.0615	6.6	7.11	41	0.51	0	0	0	0	0	0	0	0	1	1	0	0
901	76	1	1	0	0	0.5	0.756	5.6	5.77	1	0.17	0	0	0	0	0	0	0	0	0	0	0	0
909	60	0	0	0	4	0	2.89164	3.6	3.71	37	0.11	0	0	0	0	0	0	0	0	0	1	0	0
917	53	0	0	1	1	0.125	3.10281	5.7	5.85	16	0.15	4	>2	0	0	0	0	0	0	1	1	0	0
924	63	0	1	1	1	0.5	3.32815	15.5	16.19	6	0.69	10	>2	1-2	0	0	0	0	0	1	0	0	0
928	67	1	1		0	0.125	1.70761	2.1	2.18	8	0.08	0	0	0	0	0	0	0	0	1	1	0	0
929	45	0	1		1	0	1.32041	2.8	2.81	4	0.01	0	0	0	0	0	0	0	0	0	0	0	0
930	54	0	0		0	0.25	3.22647	6.8	7.72	39	0.92	0	0	0	2	1-2	0	0	0	1	1	0	0
935	69	1	1		1	0.5	2.62422	1	2.39	40	1.39	1	1-2	0	0	0	0	0	0	1	1	0	0
939	59	0	1	0	0	0.625	2.94277	4.9	5.15	16	0.25	3	>2	0	0	0	0	0	0	1	1	0	0
942	59	0	1	1	0	0.5	2.02481	0.8	0.83	16	0.03	0	0	0	0	0	0	0	0	0	1	0	0
945	60	0	0	1	0	0.5	5.32754	14.7	16	98	1.3	4	>2	1-2	5	>2	0	0	1	0	1	0	0
948	58	0	0	1	1	1	1.49761	2.1	2.11	8	0.01	3	0	1-2	0	0	0	1	0	1	1	1	0
959	44	0	0	1	3	0	3.54161	12.5	12.53	8	0.03	13	>2	>2	0	0	0	0	0	0	1	0	0
960	70	1	1		0	0.75	5.9922	28.7	29.12	59	0.42	10	>2	1-2	10	>2	0	0	0	0	0	0	0
964	34	0	0		0	0	1.72381	1.6	1.63	10	0.03	0	0	0	0	0	0	0	0	0	0	0	0
973	60	0	1	1	10	0.75	5.01829	17.6	22.21	54	4.61	3	1-2	1-2	6	>2	>2	0	0	1	1	0	0
976	40	0	1	1	1	1.75	5.37595	19.6	19.97	46	0.37	12	>2	0	0	0	0	0	0	1	1	0	0
982	51	0	0	1	1	1.875	5.92777	21.1	26.76	98	5.66	6	>2	>2	7	>2	>2	0	0	0	1	0	0

## Sheet: Table_2
Patient ID	Upper extremity TJC category	Right temporomandibular joint tenderness	Right shoulder joint tenderness	Right acromioclavicular joint tenderness	Right sternoclavicular joint tenderness	Right elbow joint tenderness	Right wrist joint tenderness	Right hip joint tenderness	Right knee joint tenderness	Right ankle joint tenderness	Right tarsal joint tenderness	Left temporomandibular joint tenderness	Left shoulder joint tenderness	Left acromioclavicular joint tenderness	Left Sternoclavicular joint tenderness	Left elbow joint tenderness	Left wrist joint tenderness	Left hip joint tenderness	Left knee joint tenderness	Left ankle joint tenderness	Left tarsal joint tenderness	Right first carpometacarpal joint tenderness	Left first carpometacarpal joint tenderness	Right TJC of MTP and PIP (foot) joints	Right TJC of IP, MCP, PIP (hand) and DIP joints	Left TJC of MTP and PIP (foot) joints	Left TJC of IP, MCP, PIP (hand) and DIP joints	TJC of bilateral temporomandibular joints	TJC of bilateral shoulder joints	TJC of bilateral acromioclavicular joints	TJC of bilateral sternoclavicular joints	TJC of bilateral elbow joints	TJC of bilateral wrist joints	Total TJC of bilateral IP, MCP, PIP (hand) and DIP joints	TJC of bilateral first carpometacarpal joints	TJC of bilateral hip joints	TJC of bilateral knee joints	TJC of bilateral ankle joints	TJC of bilateral tarsal joints	Total TJC of bilateral MTP and PIP (foot) joints
6	0	0	0	0	0	0	0	0	0	0	0	0	0	0	0	0	0	0	0	0	0	0	0	0	0	0	0	0	0	0	0	0	0	0	0	0	0	0	0	0
11	1-2	0	1	0	0	0	0	0	0	0	0	0	1	0	0	0	0	0	0	0	0	0	0	0	0	0	0	0	2	0	0	0	0	0	0	0	0	0	0	0
23	0	0	0	0	0	0	0	0	0	0	0	0	0	0	0	0	0	0	0	0	0	0	0	0	0	0	0	0	0	0	0	0	0	0	0	0	0	0	0	0
27	0	0	0	0	0	0	0	0	0	0	0	0	0	0	0	0	0	0	0	0	0	0	0	0	0	0	0	0	0	0	0	0	0	0	0	0	0	0	0	0
31	1-2	0	0	0	0	0	0	0	0	0	0	0	0	0	0	0	0	0	0	0	0	0	0	0	1	0	0	0	0	0	0	0	0	1	0	0	0	0	0	0
34	0	0	0	0	0	0	0	0	0	0	0	0	0	0	0	0	0	0	0	0	0	0	0	0	0	0	0	0	0	0	0	0	0	0	0	0	0	0	0	0
38	0	0	0	0	0	0	0	0	0	0	0	0	0	0	0	0	0	0	0	0	0	0	0	0	0	0	0	0	0	0	0	0	0	0	0	0	0	0	0	0
45	0	0	0	0	0	0	0	0	0	0	0	0	0	0	0	0	0	0	0	0	0	0	0	0	0	0	0	0	0	0	0	0	0	0	0	0	0	0	0	0
47	0	0	0	0	0	0	0	0	0	0	0	0	0	0	0	0	0	0	0	0	0	0	0	0	0	0	0	0	0	0	0	0	0	0	0	0	0	0	0	0
49	0	0	0	0	0	0	0	0	0	0	0	0	0	0	0	0	0	0	0	0	0	0	0	0	0	0	0	0	0	0	0	0	0	0	0	0	0	0	0	0
50	0	0	0	0	0	0	0	0	0	0	0	0	0	0	0	0	0	0	0	0	0	0	0	0	0	0	0	0	0	0	0	0	0	0	0	0	0	0	0	0
65	0	0	0	0	0	0	0	0	0	0	0	0	0	0	0	0	0	0	0	0	0	0	0	0	0	0	0	0	0	0	0	0	0	0	0	0	0	0	0	0
84	0	0	0	0	0	0	0	0	0	0	0	0	0	0	0	0	0	0	0	0	0	0	0	0	0	0	0	0	0	0	0	0	0	0	0	0	0	0	0	0
85	0	0	0	0	0	0	0	0	0	0	0	0	0	0	0	0	0	0	0	0	0	0	0	0	0	0	0	0	0	0	0	0	0	0	0	0	0	0	0	0
86	1-2	0	0	0	0	0	0	0	0	0	0	0	0	0	0	0	0	0	0	0	0	0	0	0	1	0	0	0	0	0	0	0	0	1	0	0	0	0	0	0
88	0	0	0	0	0	0	0	0	0	0	0	0	0	0	0	0	0	0	0	0	0	0	0	0	0	0	0	0	0	0	0	0	0	0	0	0	0	0	0	0
93	0	0	0	0	0	0	0	0	0	0	0	0	0	0	0	0	0	0	0	0	0	0	0	0	0	0	0	0	0	0	0	0	0	0	0	0	0	0	0	0
94	1-2	0	0	0	0	0	0	0	0	0	0	0	0	0	0	1	0	0	0	0	0	0	0	0	0	0	0	0	0	0	0	1	0	0	0	0	0	0	0	0
97	0	0	0	0	0	0	0	0	0	0	0	0	0	0	0	0	0	0	0	0	0	0	0	0	0	0	0	0	0	0	0	0	0	0	0	0	0	0	0	0
98	0	0	0	0	0	0	0	0	0	0	0	0	0	0	0	0	0	0	0	0	1	0	0	0	0	0	0	0	0	0	0	0	0	0	0	0	0	0	1	0
99	>2	0	0	0	0	1	0	0	0	0	0	0	0	0	0	1	0	0	0	0	0	0	0	0	3	0	3	0	0	0	0	2	0	6	0	0	0	0	0	0
100	0	0	0	0	0	0	0	0	0	0	0	0	0	0	0	0	0	0	0	0	0	0	0	0	0	0	0	0	0	0	0	0	0	0	0	0	0	0	0	0
103	0	0	0	0	0	0	0	0	0	0	0	0	0	0	0	0	0	0	0	0	0	0	0	0	0	0	0	0	0	0	0	0	0	0	0	0	0	0	0	0
105	0	0	0	0	0	0	0	0	0	0	0	0	0	0	0	0	0	0	0	0	0	0	0	0	0	0	0	0	0	0	0	0	0	0	0	0	0	0	0	0
107	1-2	0	0	0	0	0	0	0	0	0	0	0	0	0	0	0	0	0	0	0	0	0	0	0	1	0	0	0	0	0	0	0	0	1	0	0	0	0	0	0
109	0	0	0	0	0	0	0	0	0	0	0	0	0	0	0	0	0	0	0	0	0	0	0	0	0	0	0	0	0	0	0	0	0	0	0	0	0	0	0	0
110	0	0	0	0	0	0	0	0	0	0	0	0	0	0	0	0	0	0	0	0	0	0	0	0	0	0	0	0	0	0	0	0	0	0	0	0	0	0	0	0
112	1-2	0	0	0	0	0	0	0	0	0	0	0	0	0	0	0	0	0	0	0	0	0	0	3	1	2	1	0	0	0	0	0	0	2	0	0	0	0	0	5
113	0	0	0	0	0	0	0	0	0	0	0	0	0	0	0	0	0	0	0	0	0	0	0	0	0	0	0	0	0	0	0	0	0	0	0	0	0	0	0	0
115	0	0	0	0	0	0	0	0	0	0	0	0	0	0	0	0	0	0	0	0	0	0	0	0	0	0	0	0	0	0	0	0	0	0	0	0	0	0	0	0
116	0	0	0	0	0	0	0	0	0	0	0	0	0	0	0	0	0	0	0	0	0	0	0	0	0	0	0	0	0	0	0	0	0	0	0	0	0	0	0	0
120	0	0	0	0	0	0	0	0	0	0	0	0	0	0	0	0	0	0	0	0	0	0	0	0	0	0	0	0	0	0	0	0	0	0	0	0	0	0	0	0
121	1-2	0	0	0	0	0	1	0	0	0	0	0	0	0	0	0	0	0	0	0	0	0	0	0	0	0	0	0	0	0	0	0	1	0	0	0	0	0	0	0
122	1-2	0	1	0	0	0	0	0	0	0	0	0	1	0	0	0	0	0	0	0	0	0	0	0	0	0	0	0	2	0	0	0	0	0	0	0	0	0	0	0
128	0	0	0	0	0	0	0	0	0	0	0	0	0	0	0	0	0	0	0	0	0	0	0	0	0	0	0	0	0	0	0	0	0	0	0	0	0	0	0	0
130	1-2	0	0	0	0	0	1	0	0	1	0	0	0	0	0	0	1	0	0	0	0	0	0	0	0	0	0	0	0	0	0	0	2	0	0	0	0	1	0	0
134	0	0	0	0	0	0	0	0	0	0	0	0	0	0	0	0	0	0	0	0	0	0	0	0	0	0	0	0	0	0	0	0	0	0	0	0	0	0	0	0
147	0	0	0	0	0	0	0	0	0	0	0	0	0	0	0	0	0	0	0	0	0	0	0	0	0	0	0	0	0	0	0	0	0	0	0	0	0	0	0	0
151	0	0	0	0	0	0	0	0	0	0	0	0	0	0	0	0	0	0	0	0	0	0	0	0	0	0	0	0	0	0	0	0	0	0	0	0	0	0	0	0
158	0	0	0	0	0	0	0	0	0	0	0	0	0	0	0	0	0	0	0	0	0	0	0	0	0	0	0	0	0	0	0	0	0	0	0	0	0	0	0	0
163	0	0	0	0	0	0	0	0	0	0	0	0	0	0	0	0	0	0	0	0	0	0	0	0	0	0	0	0	0	0	0	0	0	0	0	0	0	0	0	0
165	0	0	0	0	0	0	0	0	0	0	0	0	0	0	0	0	0	0	0	0	0	0	0	0	0	0	0	0	0	0	0	0	0	0	0	0	0	0	0	0
168	0	0	0	0	0	0	0	0	0	0	0	0	0	0	0	0	0	0	0	0	0	0	0	0	0	0	0	0	0	0	0	0	0	0	0	0	0	0	0	0
171	0	0	0	0	0	0	0	0	0	1	0	0	0	0	0	0	0	0	0	0	0	0	0	0	0	0	0	0	0	0	0	0	0	0	0	0	0	1	0	0
174	0	0	0	0	0	0	0	0	0	0	0	0	0	0	0	0	0	0	0	0	0	0	0	0	0	0	0	0	0	0	0	0	0	0	0	0	0	0	0	0
181	>2	0	1	0	0	0	0	0	0	0	0	0	1	0	0	0	1	0	0	0	0	0	0	3	5	4	3	0	2	0	0	0	1	8	0	0	0	0	0	7
185	>2	0	1	0	0	0	0	0	1	0	0	0	1	0	0	0	0	0	1	0	0	0	0	5	2	5	10	0	2	0	0	0	0	12	0	0	2	0	0	10
186	1-2	0	0	0	0	0	0	0	0	0	0	0	0	0	0	0	0	0	1	0	0	0	0	0	2	0	0	0	0	0	0	0	0	2	0	0	1	0	0	0
190	0	0	0	0	0	0	0	0	0	0	0	0	0	0	0	0	0	0	0	0	0	0	0	0	0	0	0	0	0	0	0	0	0	0	0	0	0	0	0	0
194	>2	0	0	0	0	0	0	0	0	0	0	0	1	0	0	0	0	0	0	0	0	0	0	1	0	0	2	0	1	0	0	0	0	2	0	0	0	0	0	1
200	0	0	0	0	0	0	0	0	0	0	0	0	0	0	0	0	0	0	0	0	0	0	0	0	0	0	0	0	0	0	0	0	0	0	0	0	0	0	0	0
203	0	0	0	0	0	0	0	0	0	0	0	0	0	0	0	0	0	0	0	0	0	0	0	0	0	0	0	0	0	0	0	0	0	0	0	0	0	0	0	0
206	0	0	0	0	0	0	0	0	0	0	0	0	0	0	0	0	0	0	0	0	0	0	0	0	0	0	0	0	0	0	0	0	0	0	0	0	0	0	0	0
213	>2	0	0	0	0	0	0	0	0	0	0	0	0	0	0	0	1	0	0	0	0	0	0	0	0	0	4	0	0	0	0	0	1	4	0	0	0	0	0	0
220	>2	0	0	0	0	0	1	0	0	0	0	0	0	0	0	0	1	0	0	0	0	0	0	0	4	0	4	0	0	0	0	0	2	8	0	0	0	0	0	0
223	0	0	0	0	0	0	0	0	0	0	0	0	0	0	0	0	0	0	0	0	1	0	0	0	0	0	0	0	0	0	0	0	0	0	0	0	0	0	1	0
224	1-2	0	0	0	0	0	0	0	0	0	0	0	0	0	0	0	1	0	0	0	0	0	0	0	1	0	0	0	0	0	0	0	1	1	0	0	0	0	0	0
232	1-2	0	0	0	0	0	0	0	0	0	0	0	0	0	0	0	0	0	0	0	0	0	0	0	0	0	2	0	0	0	0	0	0	2	0	0	0	0	0	0
237	0	0	0	0	0	0	0	0	1	1	0	0	0	0	0	0	0	0	1	1	0	0	0	0	0	0	0	0	0	0	0	0	0	0	0	0	2	2	0	0
240	>2	0	1	0	0	0	1	0	0	0	0	0	0	0	0	0	0	0	0	0	0	0	0	0	4	0	4	0	1	0	0	0	1	8	0	0	0	0	0	0
243	0	0	0	0	0	0	0	0	0	0	0	0	0	0	0	0	0	0	0	0	0	0	0	0	0	0	0	0	0	0	0	0	0	0	0	0	0	0	0	0
251	0	0	0	0	0	0	0	0	0	0	0	0	0	0	0	0	0	0	0	0	0	0	0	0	0	0	0	0	0	0	0	0	0	0	0	0	0	0	0	0
256	0	0	0	0	0	0	0	0	0	0	0	0	0	0	0	0	0	0	0	0	0	0	0	0	0	0	0	0	0	0	0	0	0	0	0	0	0	0	0	0
259	0	0	0	0	0	0	0	0	0	0	0	0	0	0	0	0	0	0	0	0	0	0	0	0	0	0	0	0	0	0	0	0	0	0	0	0	0	0	0	0
263	0	0	0	0	0	0	0	0	0	0	0	0	0	0	0	0	0	0	0	0	0	0	0	0	0	0	0	0	0	0	0	0	0	0	0	0	0	0	0	0
276	0	0	0	0	0	0	0	0	0	0	0	0	0	0	0	0	0	0	0	0	0	0	0	0	0	0	0	0	0	0	0	0	0	0	0	0	0	0	0	0
278	0	0	0	0	0	0	0	0	0	0	0	0	0	0	0	0	0	0	0	0	0	0	0	0	0	0	0	0	0	0	0	0	0	0	0	0	0	0	0	0
284	1-2	0	1	0	0	0	0	0	0	0	0	0	1	0	0	0	0	0	0	0	0	0	0	0	0	0	0	0	2	0	0	0	0	0	0	0	0	0	0	0
285	0	0	0	0	0	0	0	0	0	0	0	0	0	0	0	0	0	0	0	0	0	0	0	0	0	0	0	0	0	0	0	0	0	0	0	0	0	0	0	0
288	1-2	0	0	0	0	0	0	0	0	0	0	0	0	0	0	0	0	0	0	0	0	0	0	0	1	0	0	0	0	0	0	0	0	1	0	0	0	0	0	0
289	0	0	0	0	0	0	0	0	0	0	0	0	0	0	0	0	0	0	0	0	0	0	0	0	0	0	0	0	0	0	0	0	0	0	0	0	0	0	0	0
291	0	0	0	0	0	0	0	0	0	0	0	0	0	0	0	0	0	0	0	0	0	0	0	0	0	0	0	0	0	0	0	0	0	0	0	0	0	0	0	0
292	0	0	0	0	0	0	0	0	0	0	0	0	0	0	0	0	0	0	0	0	0	0	0	0	0	0	0	0	0	0	0	0	0	0	0	0	0	0	0	0
293	0	0	0	0	0	0	0	0	0	0	0	0	0	0	0	0	0	0	0	0	0	0	0	0	0	0	0	0	0	0	0	0	0	0	0	0	0	0	0	0
294	0	0	0	0	0	0	0	0	0	0	0	0	0	0	0	0	0	0	0	0	0	0	0	0	0	0	0	0	0	0	0	0	0	0	0	0	0	0	0	0
299	0	0	0	0	0	0	0	0	0	0	0	0	0	0	0	0	0	0	0	0	0	0	0	0	0	0	0	0	0	0	0	0	0	0	0	0	0	0	0	0
303	0	0	0	0	0	0	0	0	0	0	0	0	0	0	0	0	0	0	0	0	0	0	0	0	0	0	0	0	0	0	0	0	0	0	0	0	0	0	0	0
304	0	0	0	0	0	0	0	0	0	0	0	0	0	0	0	0	0	0	0	1	0	0	0	0	0	0	0	0	0	0	0	0	0	0	0	0	0	1	0	0
307	>2	0	0	0	0	0	0	0	0	0	1	0	0	0	0	0	0	0	0	0	1	0	0	5	10	5	10	0	0	0	0	0	0	20	0	0	0	0	2	10
313	1-2	0	0	0	0	0	0	0	1	1	0	0	0	0	0	0	0	0	1	1	0	0	0	0	1	0	0	0	0	0	0	0	0	1	0	0	2	2	0	0
324	0	0	0	0	0	0	0	0	0	0	0	0	0	0	0	0	0	0	0	0	0	0	0	0	0	0	0	0	0	0	0	0	0	0	0	0	0	0	0	0
325	0	0	0	0	0	0	0	0	0	0	0	0	0	0	0	0	0	0	0	0	0	0	0	0	0	0	0	0	0	0	0	0	0	0	0	0	0	0	0	0
330	0	0	0	0	0	0	0	0	0	0	0	0	0	0	0	0	0	0	0	0	0	0	0	0	0	0	0	0	0	0	0	0	0	0	0	0	0	0	0	0
336	>2	0	1	0	0	0	1	0	1	0	0	0	1	0	0	0	1	0	1	0	0	0	0	5	10	5	9	0	2	0	0	0	2	19	0	0	2	0	0	10
350	0	0	0	0	0	0	0	0	1	0	0	0	0	0	0	0	0	0	1	0	0	0	0	0	0	0	0	0	0	0	0	0	0	0	0	0	2	0	0	0
353	1-2	0	0	0	0	0	0	0	0	0	0	0	0	0	0	0	0	0	0	0	0	0	0	0	0	0	1	0	0	0	0	0	0	1	0	0	0	0	0	0
356	0	0	0	0	0	0	0	0	0	0	0	0	0	0	0	0	0	0	0	0	0	0	0	0	0	0	0	0	0	0	0	0	0	0	0	0	0	0	0	0
358	0	0	0	0	0	0	0	0	0	0	0	0	0	0	0	0	0	0	0	0	0	0	0	0	0	0	0	0	0	0	0	0	0	0	0	0	0	0	0	0
368	0	0	0	0	0	0	0	0	0	0	0	0	0	0	0	0	0	0	0	0	0	0	0	0	0	0	0	0	0	0	0	0	0	0	0	0	0	0	0	0
377	1-2	0	0	0	0	0	0	0	0	0	0	0	0	0	0	0	1	0	0	0	0	0	0	0	0	0	0	0	0	0	0	0	1	0	0	0	0	0	0	0
384	0	0	0	0	0	0	0	0	1	0	0	0	0	0	0	0	0	0	1	0	0	0	0	0	0	0	0	0	0	0	0	0	0	0	0	0	2	0	0	0
389	1-2	0	1	0	0	0	0	0	1	0	0	0	0	0	0	0	0	0	0	0	0	0	0	0	0	0	0	0	1	0	0	0	0	0	0	0	1	0	0	0
394	0	0	0	0	0	0	0	0	0	0	0	0	0	0	0	0	0	0	1	0	0	0	0	0	0	0	0	0	0	0	0	0	0	0	0	0	1	0	0	0
404	>2	0	1	0	0	1	0	0	0	1	0	0	1	0	0	1	0	0	0	1	0	0	0	1	6	0	1	0	2	0	0	2	0	7	0	0	0	2	0	1
427	0	0	0	0	0	0	0	0	0	0	0	0	0	0	0	0	0	0	0	0	0	0	0	0	0	0	0	0	0	0	0	0	0	0	0	0	0	0	0	0
428	0	0	0	0	0	0	0	0	0	0	0	0	0	0	0	0	0	0	0	0	0	0	0	0	0	0	0	0	0	0	0	0	0	0	0	0	0	0	0	0
436	>2	0	1	0	0	0	1	0	0	0	0	0	1	0	0	0	0	0	0	0	0	0	0	0	0	0	0	0	2	0	0	0	1	0	0	0	0	0	0	0
442	0	0	0	0	0	0	0	0	0	0	0	0	0	0	0	0	0	0	0	0	0	0	0	0	0	0	0	0	0	0	0	0	0	0	0	0	0	0	0	0
461	0	0	0	0	0	0	0	0	0	0	0	0	0	0	0	0	0	0	0	0	0	0	0	0	0	0	0	0	0	0	0	0	0	0	0	0	0	0	0	0
506	1-2	0	0	0	0	0	0	0	0	0	0	0	1	0	1	0	0	0	0	0	0	0	0	0	0	0	0	0	1	0	1	0	0	0	0	0	0	0	0	0
511	1-2	0	0	0	0	0	0	0	0	0	0	0	0	0	0	1	0	0	0	0	0	0	1	0	0	0	0	0	0	0	0	1	0	0	1	0	0	0	0	0
521	>2	0	0	0	0	0	1	0	0	0	0	0	0	0	0	0	1	0	0	0	0	0	0	0	3	0	3	0	0	0	0	0	2	6	0	0	0	0	0	0
526	0	0	0	0	0	0	0	0	0	0	0	0	0	0	0	0	0	0	0	0	0	0	0	0	0	0	0	0	0	0	0	0	0	0	0	0	0	0	0	0
533	>2	0	0	0	0	0	0	0	0	0	0	0	0	0	0	0	0	0	0	0	0	0	0	1	3	0	1	0	0	0	0	0	0	4	0	0	0	0	0	1
534	0	0	0	0	0	0	0	0	0	0	0	0	0	0	0	0	0	0	0	0	0	0	0	0	0	0	0	0	0	0	0	0	0	0	0	0	0	0	0	0
547	0	0	0	0	0	0	0	0	0	0	0	0	0	0	0	0	0	0	0	0	0	0	0	0	0	0	0	0	0	0	0	0	0	0	0	0	0	0	0	0
550	0	0	0	0	0	0	0	0	0	0	0	0	0	0	0	0	0	0	0	0	0	0	0	0	0	0	0	0	0	0	0	0	0	0	0	0	0	0	0	0
562	0	0	0	0	0	0	0	0	0	0	0	0	0	0	0	0	0	0	0	0	0	0	0	0	0	0	0	0	0	0	0	0	0	0	0	0	0	0	0	0
566	>2	0	0	0	0	0	0	0	0	0	0	0	0	0	0	0	0	0	0	0	0	0	0	0	3	0	0	0	0	0	0	0	0	3	0	0	0	0	0	0
576	0	0	0	0	0	0	0	0	0	0	0	0	0	0	0	0	0	0	0	0	0	0	0	0	0	0	0	0	0	0	0	0	0	0	0	0	0	0	0	0
591	0	0	0	0	0	0	0	0	0	0	0	0	0	0	0	0	0	0	0	0	0	0	0	0	0	0	0	0	0	0	0	0	0	0	0	0	0	0	0	0
600	0	0	0	0	0	0	0	0	0	0	0	0	0	0	0	0	0	0	0	0	0	0	0	0	0	0	0	0	0	0	0	0	0	0	0	0	0	0	0	0
612	0	0	0	0	0	0	0	0	0	0	0	0	0	0	0	0	0	0	0	0	0	0	0	0	0	0	0	0	0	0	0	0	0	0	0	0	0	0	0	0
624	0	0	0	0	0	0	0	0	0	0	0	0	0	0	0	0	0	0	0	0	0	0	0	0	0	0	0	0	0	0	0	0	0	0	0	0	0	0	0	0
630	0	0	0	0	0	0	0	0	0	0	0	0	0	0	0	0	0	0	0	0	0	0	0	0	0	0	0	0	0	0	0	0	0	0	0	0	0	0	0	0
635	0	0	0	0	0	0	0	0	0	0	0	0	0	0	0	0	0	0	0	0	0	0	0	0	0	0	0	0	0	0	0	0	0	0	0	0	0	0	0	0
636	0	0	0	0	0	0	0	0	0	0	0	0	0	0	0	0	0	0	0	0	0	0	0	0	0	0	0	0	0	0	0	0	0	0	0	0	0	0	0	0
648	1-2	0	0	0	0	0	1	0	0	0	0	0	0	0	0	0	0	0	0	0	0	0	0	0	0	0	0	0	0	0	0	0	1	0	0	0	0	0	0	0
649	0	0	0	0	0	0	0	0	0	0	0	0	0	0	0	0	0	0	0	0	0	0	0	0	0	0	0	0	0	0	0	0	0	0	0	0	0	0	0	0
655	0	0	0	0	0	0	0	0	0	0	0	0	0	0	0	0	0	0	0	0	0	0	0	0	0	0	0	0	0	0	0	0	0	0	0	0	0	0	0	0
656	0	0	0	0	0	0	0	0	0	0	0	0	0	0	0	0	0	0	0	0	0	0	0	0	0	0	0	0	0	0	0	0	0	0	0	0	0	0	0	0
666	0	0	0	0	0	0	0	0	0	0	0	0	0	0	0	0	0	0	0	0	0	0	0	0	0	0	0	0	0	0	0	0	0	0	0	0	0	0	0	0
670	0	0	0	0	0	0	0	0	1	0	0	0	0	0	0	0	0	0	0	0	0	0	0	0	0	0	0	0	0	0	0	0	0	0	0	0	1	0	0	0
674	0	0	0	0	0	0	0	0	0	0	0	0	0	0	0	0	0	0	0	0	0	0	0	0	0	0	0	0	0	0	0	0	0	0	0	0	0	0	0	0
682	0	0	0	0	0	0	0	0	1	1	0	0	0	0	0	0	0	0	0	1	0	0	0	0	0	0	0	0	0	0	0	0	0	0	0	0	1	2	0	0
686	1-2	0	0	0	0	0	0	0	0	0	0	0	0	0	0	0	0	0	0	0	0	0	0	0	1	0	0	0	0	0	0	0	0	1	0	0	0	0	0	0
687	0	0	0	0	0	0	0	0	0	0	0	0	0	0	0	0	0	0	0	0	0	0	0	0	0	0	0	0	0	0	0	0	0	0	0	0	0	0	0	0
688	0	0	0	0	0	0	0	0	0	0	0	0	0	0	0	0	0	0	0	0	0	0	0	0	0	0	0	0	0	0	0	0	0	0	0	0	0	0	0	0
691	1-2	0	1	0	0	0	0	0	1	0	0	0	1	0	0	0	0	0	1	0	0	0	0	0	0	0	0	0	2	0	0	0	0	0	0	0	2	0	0	0
692	0	0	0	0	0	0	0	0	0	0	0	0	0	0	0	0	0	0	0	0	0	0	0	0	0	0	0	0	0	0	0	0	0	0	0	0	0	0	0	0
693	0	0	0	0	0	0	0	0	0	0	0	0	0	0	0	0	0	0	0	0	0	0	0	4	0	0	0	0	0	0	0	0	0	0	0	0	0	0	0	4
694	0	0	0	0	0	0	0	0	0	0	0	0	0	0	0	0	0	0	0	0	0	0	0	0	0	0	0	0	0	0	0	0	0	0	0	0	0	0	0	0
696	>2	0	0	0	0	0	0	0	0	0	0	0	0	0	0	0	0	0	0	0	0	0	0	2	2	0	2	0	0	0	0	0	0	4	0	0	0	0	0	2
701	0	0	0	0	0	0	0	0	0	0	0	0	0	0	0	0	0	0	0	0	0	0	0	0	0	0	0	0	0	0	0	0	0	0	0	0	0	0	0	0
710	>2	0	0	0	0	0	0	0	0	0	0	0	0	0	0	0	0	0	0	0	0	0	0	0	3	0	0	0	0	0	0	0	0	3	0	0	0	0	0	0
720	1-2	0	0	0	0	0	0	1	0	0	0	0	0	0	0	0	0	0	0	0	0	0	0	0	2	0	0	0	0	0	0	0	0	2	0	1	0	0	0	0
721	>2	0	0	0	0	0	1	0	1	1	0	0	0	0	0	0	1	0	1	1	0	0	0	5	7	5	8	0	0	0	0	0	2	15	0	0	2	2	0	10
725	1-2	0	0	0	0	0	0	0	0	0	0	0	0	0	0	0	0	0	0	0	0	0	0	0	0	0	1	0	0	0	0	0	0	1	0	0	0	0	0	0
726	0	0	0	0	0	0	0	0	0	0	0	0	0	0	0	0	0	0	0	0	0	0	0	0	0	0	0	0	0	0	0	0	0	0	0	0	0	0	0	0
734	0	0	0	0	0	0	0	0	0	0	0	0	0	0	0	0	0	0	0	0	0	0	0	0	0	0	0	0	0	0	0	0	0	0	0	0	0	0	0	0
735	>2	0	0	0	0	0	0	0	0	0	0	0	0	0	0	0	0	0	0	0	0	0	0	0	2	2	3	0	0	0	0	0	0	5	0	0	0	0	0	2
737	>2	0	0	0	0	0	1	0	0	0	0	0	0	0	0	0	0	0	0	0	0	0	0	0	9	0	0	0	0	0	0	0	1	9	0	0	0	0	0	0
740	0	0	0	0	0	0	0	0	0	0	0	0	0	0	0	0	0	0	0	0	0	0	0	0	0	0	0	0	0	0	0	0	0	0	0	0	0	0	0	0
743	1-2	0	0	0	0	0	0	0	0	0	0	0	0	0	0	0	0	0	0	0	0	0	0	0	0	0	1	0	0	0	0	0	0	1	0	0	0	0	0	0
747	0	0	0	0	0	0	0	0	0	0	0	0	0	0	0	0	0	0	0	0	0	0	0	0	0	0	0	0	0	0	0	0	0	0	0	0	0	0	0	0
754	1-2	0	0	0	0	0	0	0	1	1	0	0	0	0	0	0	0	0	0	0	0	0	0	0	2	0	0	0	0	0	0	0	0	2	0	0	1	1	0	0
757	0	0	0	0	0	0	0	0	0	0	0	0	0	0	0	0	0	0	0	0	0	0	0	0	0	0	0	0	0	0	0	0	0	0	0	0	0	0	0	0
770	0	0	0	0	0	0	0	0	0	0	0	0	0	0	0	0	0	0	0	0	0	0	0	0	0	0	0	0	0	0	0	0	0	0	0	0	0	0	0	0
778	0	0	0	0	0	0	0	0	0	0	0	0	0	0	0	0	0	0	0	0	0	0	0	0	0	0	0	0	0	0	0	0	0	0	0	0	0	0	0	0
780	1-2	0	0	0	0	0	1	0	0	1	0	0	0	0	0	0	1	0	0	1	0	0	0	4	0	3	0	0	0	0	0	0	2	0	0	0	0	2	0	7
784	1-2	0	0	0	0	0	1	0	0	0	0	0	0	0	0	0	1	0	0	0	0	0	0	0	0	0	0	0	0	0	0	0	2	0	0	0	0	0	0	0
799	0	0	0	0	0	0	0	0	0	0	0	0	0	0	0	0	0	0	0	0	0	0	0	0	0	0	0	0	0	0	0	0	0	0	0	0	0	0	0	0
801	0	0	0	0	0	0	0	0	0	0	0	0	0	0	0	0	0	0	0	0	0	0	0	0	0	0	0	0	0	0	0	0	0	0	0	0	0	0	0	0
803	0	0	0	0	0	0	0	0	0	0	0	0	0	0	0	0	0	0	0	0	0	0	0	0	0	0	0	0	0	0	0	0	0	0	0	0	0	0	0	0
810	0	0	0	0	0	0	0	0	0	0	0	0	0	0	0	0	0	0	1	0	0	0	0	0	0	0	0	0	0	0	0	0	0	0	0	0	1	0	0	0
811	>2	1	1	0	0	0	1	0	0	0	0	0	1	0	0	0	1	0	0	0	0	0	1	0	2	0	0	1	2	0	0	0	2	2	1	0	0	0	0	0
812	0	0	0	0	0	0	0	0	0	0	0	0	0	0	0	0	0	0	0	0	0	0	0	0	0	0	0	0	0	0	0	0	0	0	0	0	0	0	0	0
815	0	0	0	0	0	0	0	0	0	0	0	0	0	0	0	0	0	0	0	0	0	0	0	0	0	0	0	0	0	0	0	0	0	0	0	0	0	0	0	0
816	0	0	0	0	0	0	0	0	0	0	0	0	0	0	0	0	0	0	0	0	0	0	0	0	0	0	0	0	0	0	0	0	0	0	0	0	0	0	0	0
817	0	0	0	0	0	0	0	0	0	0	0	0	0	0	0	0	0	0	0	0	0	0	0	0	0	0	0	0	0	0	0	0	0	0	0	0	0	0	0	0
821	>2	0	0	0	0	1	1	0	1	1	0	0	0	0	0	1	1	0	1	1	0	0	0	0	0	0	0	0	0	0	0	2	2	0	0	0	2	2	0	0
823	>2	0	0	0	0	0	1	0	0	1	0	0	0	0	0	0	0	0	0	0	0	0	0	0	1	0	1	0	0	0	0	0	1	2	0	0	0	1	0	0
829	0	0	0	0	0	0	0	0	0	0	0	0	0	0	0	0	0	0	0	0	0	0	0	0	0	0	0	0	0	0	0	0	0	0	0	0	0	0	0	0
830	1-2	0	0	0	0	0	0	0	0	0	0	0	0	1	0	0	0	0	0	0	0	0	0	0	0	0	0	0	0	1	0	0	0	0	0	0	0	0	0	0
833	1-2	0	1	0	0	0	0	0	0	0	0	0	1	0	0	0	0	0	0	0	0	0	0	0	0	0	0	0	2	0	0	0	0	0	0	0	0	0	0	0
840	0	0	0	0	0	0	0	0	0	0	0	0	0	0	0	0	0	0	0	0	0	0	0	0	0	0	0	0	0	0	0	0	0	0	0	0	0	0	0	0
841	1-2	0	0	0	0	0	0	0	0	0	0	0	0	0	0	0	1	0	0	0	0	0	0	0	0	0	0	0	0	0	0	0	1	0	0	0	0	0	0	0
847	0	0	0	0	0	0	0	0	0	0	0	0	0	0	0	0	0	0	0	0	0	0	0	0	0	0	0	0	0	0	0	0	0	0	0	0	0	0	0	0
850	1-2	0	0	0	0	0	1	0	1	0	0	0	0	0	0	0	1	0	1	0	0	0	0	0	0	0	0	0	0	0	0	0	2	0	0	0	2	0	0	0
856	1-2	0	0	0	0	1	0	0	0	0	0	0	0	0	0	1	0	0	0	0	0	0	0	0	0	0	0	0	0	0	0	2	0	0	0	0	0	0	0	0
858	1-2	0	0	0	0	0	1	0	0	0	0	0	0	0	0	0	1	0	0	0	0	0	0	0	0	0	0	0	0	0	0	0	2	0	0	0	0	0	0	0
863	>2	0	1	1	0	0	1	0	0	0	0	0	1	1	0	0	1	0	1	0	0	0	0	0	0	0	0	0	2	2	0	0	2	0	0	0	1	0	0	0
864	0	0	0	0	0	0	0	0	0	0	0	0	0	0	0	0	0	0	0	0	0	0	0	0	0	0	0	0	0	0	0	0	0	0	0	0	0	0	0	0
868	0	0	0	0	0	0	0	0	0	0	0	0	0	0	0	0	0	0	0	0	0	0	0	0	0	0	0	0	0	0	0	0	0	0	0	0	0	0	0	0
875	1-2	0	0	0	0	0	1	0	0	0	0	0	0	0	0	0	0	0	0	0	0	0	0	0	0	0	0	0	0	0	0	0	1	0	0	0	0	0	0	0
876	0	0	0	0	0	0	0	0	0	0	0	0	0	0	0	0	0	0	0	0	0	0	0	0	0	0	0	0	0	0	0	0	0	0	0	0	0	0	0	0
878	0	0	0	0	0	0	0	0	0	0	0	0	0	0	0	0	0	0	0	0	0	0	0	0	0	0	0	0	0	0	0	0	0	0	0	0	0	0	0	0
880	>2	0	1	0	0	0	0	0	1	0	0	0	1	0	0	0	0	0	1	0	0	0	0	0	4	0	4	0	2	0	0	0	0	8	0	0	2	0	0	0
881	>2	0	0	0	0	1	0	1	0	0	0	0	0	0	0	0	0	1	0	0	0	0	0	0	3	0	1	0	0	0	0	1	0	4	0	2	0	0	0	0
894	1-2	0	0	0	0	0	0	0	0	0	0	0	0	0	0	0	0	0	0	0	0	0	0	0	0	0	1	0	0	0	0	0	0	1	0	0	0	0	0	0
896	0	0	0	0	0	0	0	0	0	0	0	0	0	0	0	0	0	0	0	0	0	0	0	0	0	0	0	0	0	0	0	0	0	0	0	0	0	0	0	0
898	>2	0	1	0	0	0	1	0	1	0	0	0	1	0	0	0	1	0	1	0	0	0	0	0	1	0	1	0	2	0	0	0	2	2	0	0	2	0	0	0
899	0	0	0	0	0	0	0	0	0	0	0	0	0	0	0	0	0	0	0	0	0	0	0	0	0	0	0	0	0	0	0	0	0	0	0	0	0	0	0	0
901	0	0	0	0	0	0	0	0	0	0	0	0	0	0	0	0	0	0	0	0	0	0	0	0	0	0	0	0	0	0	0	0	0	0	0	0	0	0	0	0
909	0	0	0	0	0	0	0	0	0	0	0	0	0	0	0	0	0	0	0	0	0	0	0	0	0	0	0	0	0	0	0	0	0	0	0	0	0	0	0	0
917	>2	0	0	0	0	0	1	0	0	0	0	0	0	0	0	0	1	0	0	0	0	0	0	0	1	0	1	0	0	0	0	0	2	2	0	0	0	0	0	0
924	>2	0	0	0	0	0	1	0	0	1	0	0	0	0	0	0	1	0	0	1	0	0	0	0	2	0	4	0	0	0	0	0	2	6	0	0	0	2	0	0
928	0	0	0	0	0	0	0	0	0	0	0	0	0	0	0	0	0	0	0	0	0	0	0	0	0	0	0	0	0	0	0	0	0	0	0	0	0	0	0	0
929	0	0	0	0	0	0	0	0	0	0	0	0	0	0	0	0	0	0	0	0	0	0	0	0	0	0	0	0	0	0	0	0	0	0	0	0	0	0	0	0
930	0	0	0	0	0	0	0	0	0	0	0	0	0	0	0	0	0	0	0	0	0	0	0	0	0	0	0	0	0	0	0	0	0	0	0	0	0	0	0	0
935	1-2	0	0	0	0	0	0	0	0	0	0	0	0	1	0	0	0	0	0	0	0	0	0	0	0	0	0	0	0	1	0	0	0	0	0	0	0	0	0	0
939	>2	0	0	0	0	0	0	0	0	0	0	0	1	0	0	0	0	0	0	0	0	0	0	0	2	0	0	0	1	0	0	0	0	2	0	0	0	0	0	0
942	0	0	0	0	0	0	0	0	0	0	0	0	0	0	0	0	0	0	0	0	0	0	0	0	0	0	0	0	0	0	0	0	0	0	0	0	0	0	0	0
945	>2	0	0	0	0	0	0	0	0	0	0	0	0	0	0	0	1	0	0	0	0	0	1	1	0	0	1	0	0	0	0	0	1	1	1	0	0	0	0	1
948	0	1	0	0	0	0	0	0	0	0	0	1	0	0	0	0	0	0	0	0	0	0	0	1	0	0	0	2	0	0	0	0	0	0	0	0	0	0	0	1
959	>2	0	0	0	0	0	0	0	0	0	0	0	0	0	0	0	0	0	0	0	0	0	0	4	2	5	2	0	0	0	0	0	0	4	0	0	0	0	0	9
960	>2	0	0	0	0	0	0	0	0	0	0	0	1	0	1	1	1	0	1	1	0	0	0	0	2	0	2	0	1	0	1	1	1	4	0	0	1	1	0	0
964	0	0	0	0	0	0	0	0	0	0	0	0	0	0	0	0	0	0	0	0	0	0	0	0	0	0	0	0	0	0	0	0	0	0	0	0	0	0	0	0
973	1-2	0	0	0	0	0	1	0	0	1	0	0	0	0	0	0	0	0	0	1	0	0	0	0	0	0	0	0	0	0	0	0	1	0	0	0	0	2	0	0
976	>2	0	1	0	0	0	1	0	0	0	0	0	1	0	0	0	1	0	0	0	0	0	0	0	4	0	4	0	2	0	0	0	2	8	0	0	0	0	0	0
982	>2	0	0	0	0	0	1	0	1	0	0	0	0	0	0	0	1	0	1	1	0	0	0	0	0	0	1	0	0	0	0	0	2	1	0	0	2	1	0	0

## Sheet: Table_3
Patient ID	Age	Gender_Male	ACPA	Disease Duration	HAQ-DI	DAS28-ESR	CDAI	SDAI	ESR	CRP	TJC of 70 joints	dammy_upper TJC 1-2	dammy_upperTJC >2	dammy_lower TJC 1-2	dammy_lower TJC >2	SJC of 70 joints	dammy_upper SJC 1-2	dammy_upper SJC >2	dammy_lower SJC 1-2	dammy_lower SJC >2	Interstitial pneumonia	Overlap with other CTDs	Oral steroid	bDMARDs or tsDMARDs	Presenteeism
6	65	0	1	10	0.25	2.86111	10.9	11.35	29	0.45	0	0	0	0	0	0	0	0	0	0	0	0	1	0	10
11	35	0	1	1	0.875	5.65538	35.2	37.8	64	2.6	2	1	0	0	0	20	0	1	0	0	0	0	0	0	70
23	80	1	1	19	1	2.82325	7	7.55	17	0.55	0	0	0	0	0	0	0	0	0	0	0	0	0	1	50
27	57	0	1	3	0	4.0151	24.4	24.68	45	0.28	0	0	0	0	0	15	0	1	0	0	0	0	1	0	40
31	73	1	0	46	0.25	4.03446	9.9	10.71	36	0.81	1	1	0	0	0	0	0	0	0	0	0	0	0	0	50
34	67	1	1	9	0	1.2272	5.8	5.86	2	0.06	0	0	0	0	0	0	0	0	0	0	0	0	0	0	10
38	59	1	1	7	0	0.737203	2.8	2.86	2	0.06	0	0	0	0	0	0	0	0	0	0	1	0	1	0	0
45	65	0	1	4	0.125	1.71214	2.5	2.54	7	0.04	0	0	0	0	0	0	0	0	0	0	0	0	0	1	0
47	57	1	1	7	0	3.69831	13	13.05	40	0.05	0	0	0	0	0	5	0	1	0	0	1	0	0	0	10
49	45	0	1	2	0	3.22572	7.2	7.3	35	0.1	0	0	0	0	0	3	0	1	0	0	0	0	0	0	0
50	61	0	1	8	0.125	2.51701	4	4.35	20	0.35	0	0	0	0	0	0	0	0	0	0	0	0	0	0	20
65	70	0	1	7	0.375	1.57214	1.8	1.81	7	0.01	0	0	0	0	0	0	0	0	0	0	0	0	0	1	0
84	38	0	1	29	0.125	2.11746	3.5	3.82	13	0.32	0	0	0	0	0	0	0	0	0	0	0	0	1	1	20
85	66	1	0	4	0	0.667203	1.5	1.54	2	0.04	0	0	0	0	0	0	0	0	0	0	0	0	0	0	0
86	42	0	1	11	0.125	3.57083	7.9	8.12	23	0.22	1	1	0	0	0	2	1	0	0	0	0	0	0	0	0
88	61	0	1	21	0	0.998406	0.7	0.83	4	0.13	0	0	0	0	0	0	0	0	0	0	0	0	0	0	0
93	55	0	0	15	0	3.18202	6.4	6.6	32	0.2	0	0	0	0	0	0	0	0	0	0	0	0	0	0	10
94	55	1	1	13	0	2.56021	6.8	8.34	6	1.54	1	1	0	0	0	2	1	0	0	0	0	0	0	0	20
97	48	0	1	2	0	3.18681	8.9	9.47	16	0.57	0	0	0	0	0	1	1	0	0	0	0	0	0	1	10
98	60	0	1	10	0.25	1.58161	1.6	1.64	8	0.04	1	0	0	1	0	0	0	0	0	0	0	0	1	0	0
99	49	0	1	9	1	5.41365	26.5	26.88	22	0.38	8	0	1	0	0	9	0	1	0	0	0	0	0	0	40
100	48	0	1	36	1.75	2.52726	4.4	4.42	18	0.02	0	0	0	0	0	0	0	0	0	0	0	0	0	1	80
103	82	1	1	3	0	1.74806	2.2	2.29	9	0.09	0	0	0	0	0	0	0	0	0	0	0	0	0	0	0
105	55	0	1	18	0.75	3.38664	16.6	16.62	24	0.02	0	0	0	0	0	0	0	0	0	0	0	1	0	1	0
107	62	0	1	7	0	2.91161	7.2	7.23	8	0.03	1	1	0	0	0	1	1	0	0	0	0	0	0	0	0
109	50	1	1	10	0	0.783029	0.3	0.34	3	0.04	0	0	0	0	0	0	0	0	0	0	0	0	0	1	0
110	37	0	1	2	0	2.01943	1.8	1.86	12	0.06	0	0	0	0	0	1	0	0	1	0	0	0	0	0	60
112	55	0	0	2	0	2.97918	14.7	14.71	4	0.01	7	1	0	0	1	13	0	1	0	1	0	0	0	0	0
113	71	0	1	22	0.5	1.47414	1.1	1.11	7	0.01	0	0	0	0	0	0	0	0	0	0	1	0	0	1	0
115	71	1	1	2	0	2.40379	0.3	0.35	31	0.05	0	0	0	0	0	0	0	0	0	0	1	0	0	0	0
116	67	1	1	2	0.125	1.1432	5.9	5.96	2	0.06	0	0	0	0	0	0	0	0	0	0	1	0	0	0	0
120	57	1	0	5	0	2.46581	6.1	6.13	10	0.03	0	0	0	0	0	0	0	0	0	0	0	0	0	0	0
121	42	1	1	7	0	1.6892	10.1	10.14	2	0.04	1	1	0	0	0	0	0	0	0	0	0	0	1	0	10
122	68	1	1	13	0	3.30359	10.7	10.74	15	0.04	2	1	0	0	0	0	0	0	0	0	0	0	0	0	30
128	75	1	0	15	1.125	0.993029	1.6	1.68	3	0.08	0	0	0	0	0	0	0	0	0	0	0	0	0	1	50
130	44	1	1	6	0.5	4.2725	15.2	16.65	28	1.45	3	1	0	1	0	2	1	0	1	0	1	0	1	0	30
134	48	1	0	7	0.125	1.18041	2	2.02	4	0.02	0	0	0	0	0	0	0	0	0	0	0	0	1	0	0
147	76	0	1	10	0.375	1.90206	2.6	2.63	9	0.03	0	0	0	0	0	0	0	0	0	0	0	0	0	1	0
151	57	0	1	7	0	1.69206	1.1	1.11	9	0.01	0	0	0	0	0	0	0	0	0	0	0	0	0	1	0
158	64	1	1	3	0	2.40485	2.9	2.94	23	0.04	0	0	0	0	0	0	0	0	0	0	0	0	1	0	20
163	52	0	0	0	0.5	2.75474	3.8	3.96	35	0.16	0	0	0	0	0	0	0	0	0	0	0	0	0	0	0
165	54	0	1	1	0	2.48311	1.8	1.94	29	0.14	0	0	0	0	0	0	0	0	0	0	0	0	1	0	0
168	58	0	0	1	0.125	1.43623	1.3	1.34	6	0.04	0	0	0	0	0	0	0	0	0	0	1	0	1	0	0
171	46	0	0	28	2.375	0.672	8.8	8.8	1	0	1	0	0	1	0	1	0	0	1	0	0	0	0	1	40
174	62	1	1	14	0	0.807203	2.3	2.32	2	0.02	0	0	0	0	0	0	0	0	0	0	0	1	0	1	40
181	58	0	1	0	0.625	4.59074	25.6	25.63	12	0.03	18	0	1	0	1	0	0	0	0	0	0	0	1	1	80
185	60	1	1	2	0.625	6.50945	40	41.94	41	1.94	26	0	1	0	1	18	0	1	0	1	0	0	1	0	40
186	62	0	1	7	0	4.00756	15.6	15.69	8	0.09	3	1	0	1	0	1	1	0	0	0	1	0	0	0	0
190	76	1	1	9	0.375		1.5	1.56		0.06	0	0	0	0	0	0	0	0	0	0	0	0	1	0	20
194	43	0	1	15	0.375	3.70245	12.7	12.71	11	0.01	4	0	1	1	0	4	0	1	1	0	0	0	0	1	50
200	63	0	1	8	0	1.53961	0.6	0.64	8	0.04	0	0	0	0	0	0	0	0	0	0	0	0	0	0	0
203	54	0	1	4	0	0	0	1	1	1	0	0	0	0	0	0	0	0	0	0	0	0	0	0	0
206	50	1	1	13	0.375	0.294	2.1	2.51	1	0.41	0	0	0	0	0	0	0	0	0	0	0	0	0	1	10
213	70	0	1	1	0.5	3.37545	16	16.03	17	0.03	5	0	1	0	0	0	0	0	0	0	0	0	0	0	0
220	61	0	1	0	0	3.91248	19.9	19.98	8	0.08	10	0	1	0	0	0	0	0	0	0	0	0	1	0	40
223	42	0	1	2	0.125	1.28223	2.2	2.34	6	0.14	1	0	0	1	0	0	0	0	0	0	0	0	0	0	0
224	45	1	1	0	0.375	2.81237	13.5	13.57	4	0.07	2	1	0	0	0	1	1	0	0	0	0	0	1	0	20
232	66	1	1	0	0.125	3.43254	15	15.09	8	0.09	2	1	0	0	0	3	1	0	1	0	1	0	1	0	0
237	52	0	1	9	0.375	3.82697	9.8	10.17	20	0.37	4	0	0	0	1	2	0	0	0	1	0	0	0	0	0
240	60	1	1	7	0	5.98218	19.1	20.05	73	0.95	10	0	1	0	0	2	1	0	0	0	0	0	1	0	0
243	63	0	1	18	0	1.79546	0	0.03	13	0.03	0	0	0	0	0	0	0	0	0	0	0	0	0	0	0
251	79	1	1	9	0	2.59622	0.3	0.37	40	0.07	0	0	0	0	0	0	0	0	0	0	0	0	0	1	0
256	57	0	1	17	0.125	2.25964	4.5	4.66	15	0.16	0	0	0	0	0	0	0	0	0	0	0	0	0	0	20
259	64	1	1	11	0	2.21134	2.9	3.22	14	0.32	0	0	0	0	0	0	0	0	0	0	1	0	0	0	0
263	48	1	1	17	0	2.37701	2	2.36	20	0.36	0	0	0	0	0	0	0	0	0	0	0	0	0	0	10
276	35	0	1	6	0	2.04814	5.6	5.62	7	0.02	0	0	0	0	0	0	0	0	0	0	0	0	0	0	0
278	57	1	1	7	0	1.22241	2.1	2.22	4	0.12	0	0	0	0	0	0	0	0	0	0	1	0	0	0	0
284	63	1	0	4	0	2.84957	9.9	10.07	8	0.17	2	1	0	0	0	0	0	0	0	0	0	0	0	0	10
285	69	0	1	0	0.5	3.03173	8.6	8.6	22	0	0	0	0	0	0	0	0	0	0	0	0	0	1	0	0
288	20	0		2	0.375	3.48054	5.6	5.95	28	0.35	1	1	0	0	0	0	0	0	0	0	0	0	0	0	0
289	59	0	1	3	0.75	1.5632	8.3	8.31	2	0.01	0	0	0	0	0	0	0	0	0	0	0	0	0	1	0
291	68	0	1	17	0.375	2.51685	2.8	2.85	23	0.05	0	0	0	0	0	0	0	0	0	0	0	1	1	0	20
292	54	0	1	4	0.375	2.37806	6.4	6.45	9	0.05	0	0	0	0	0	0	0	0	0	0	0	0	0	1	10
293	34	0	1	3	0	1.29623	0.4	0.41	6	0.01	0	0	0	0	0	0	0	0	0	0	0	0	0	0	0
294	68	0	1	36	0.125	2.38346	4.6	4.86	13	0.26	0	0	0	0	0	1	1	0	0	0	0	0	0	0	0
299	70	0	0	2	0.25	1.90581	2.5	2.58	10	0.08	0	0	0	0	0	0	0	0	0	0	0	0	0	0	0
303	42	0	1	13	0.125	1.72161	2.9	2.97	8	0.07	0	0	0	0	0	0	0	0	0	0	0	0	1	0	0
304	23	0	1	0	0.125	2.99179	7.2	7.3	31	0.1	1	0	0	1	0	0	0	0	0	0	0	0	1	0	0
307	59	0	1	7	0	3.89383	37.2	38.2	1	1	32	0	1	0	1	10	0	1	0	0	0	0	1	0	20
313	64	0	1	0	0	3.54076	8.2	8.26	16	0.06	5	1	0	0	1	0	0	0	0	0	0	0	0	1	0
324	67	0	0	5	0	1.86053	1.9	1.98	11	0.08	0	0	0	0	0	0	0	0	0	0	0	0	0	1	0
325	68	0		2	0	1.84981	1.7	1.75	10	0.05	0	0	0	0	0	0	0	0	0	0	0	0	0	0	0
330	51	0	1	15	0	3.27301	17.4	17.45	20	0.05	0	0	0	0	0	0	0	0	0	0	0	0	0	0	0
336	34	0	1	0	2	7.50223	50.4	52.27	51	1.87	35	0	1	0	1	13	0	1	0	1	0	0	1	1	80
350	57	0	1	16	1.75	3.68521	12	12.23	17	0.23	2	0	0	1	0	1	0	0	1	0	0	0	1	1	30
353	55	0	1	5	0	1.97841	5	5.01	4	0.01	1	1	0	0	0	0	0	0	0	0	0	0	0	1	20
356	43	0	1	9	0	1.70653	0.6	0.64	11	0.04	0	0	0	0	0	0	0	0	0	0	0	0	0	1	0
358	62	0	1	10	0.375	0.555203	0.8	0.81	2	0.01	0	0	0	0	0	0	0	0	0	0	0	0	1	1	20
368	40	0	1	4	0	2.92846	3.3	4.3	36	1	0	0	0	0	0	0	0	0	0	0	0	0	0	0	0
377	65	1	1	13	1.75	2.86481	6.1	6.95	16	0.85	1	1	0	0	0	0	0	0	0	0	1	0	1	0	100
384	35	0	0	1	0.5	3.32955	13.9	14.05	8	0.15	2	0	0	1	0	2	0	0	1	0	0	0	1	0	10
389	63	0	0	3	0.125	2.21419	4.4	4.75	6	0.35	2	1	0	1	0	0	0	0	0	0	0	1	0	0	0
394	57	0		16	0	2.91006	8.9	8.91	9	0.01	1	0	0	1	0	0	0	0	0	0	0	0	0	0	0
404	50	1	1	0	0.375	6.07533	33.7	41.18	36	7.48	14	0	1	0	1	15	0	1	0	1	0	0	1	1	30
427	46	0	1	15	0	2.23164	2	2.1	15	0.1	0	0	0	0	0	1	1	0	0	0	0	0	0	0	0
428	63	1	0	15	0	1.44641	2.9	2.92	4	0.02	0	0	0	0	0	1	1	0	0	0	0	0	0	1	0
436	41	0	1	0	0.5	3.21176	8.9	8.92	10	0.02	3	0	1	0	0	0	0	0	0	0	0	0	0	0	70
442	60	0	1	3	0.25	1.67961	2.1	2.29	8	0.19	0	0	0	0	0	0	0	0	0	0	0	0	1	0	0
461	57	0	1	17	0	2.61254	2	2.29	28	0.29	0	0	0	0	0	0	0	0	0	0	0	0	0	1	0
506	47	0	1	13	0.125	2.92943	7.6	7.61	12	0.01	2	1	0	0	0	1	1	0	0	0	0	1	1	0	20
511	59	0	0	16	0	2.63161	6.8	6.82	8	0.02	2	1	0	0	0	1	1	0	0	0	0	0	0	0	0
521	41	0		5	1.25	4.97511	20.3	20.32	25	0.02	8	0	1	0	0	2	1	0	0	0	0	0	0	0	50
526	50	0	0	2	0	1.61181	0	0.1	10	0.1	0	0	0	0	0	0	0	0	0	0	0	0	1	0	0
533	47	0		0	0.625	3.6615	13.6	13.79	11	0.19	5	0	1	1	0	3	0	1	0	0	0	0	0	0	80
534	54	1	0	7	0	1.36623	1.3	1.46	6	0.16	0	0	0	0	0	0	0	0	0	0	0	0	0	0	10
547	58	1	1	10	0	1.43461	2.7	3	5	0.3	0	0	0	0	0	0	0	0	0	0	0	0	0	0	10
550	57	0	1	2	0	2.51454	2.3	2.61	28	0.31	0	0	0	0	0	0	0	0	0	0	0	1	0	0	0
562	64	1	0	11	0.5	2.47212	9.5	9.72	7	0.22	0	0	0	0	0	2	1	0	0	0	0	0	1	0	60
566	66	1	1	5	0	4.42374	11.5	12.53	31	1.03	3	0	1	0	0	4	0	1	0	0	0	0	1	0	0
576	66	1		28	0.5		1.3	1.44		0.14	0	0	0	0	0	0	0	0	0	0	0	0	1	0	0
591	52	0	1	2	0	1.70606	1.5	1.52	9	0.02	0	0	0	0	0	0	0	0	0	0	0	0	0	0	0
600	42	0	1	9	0	2.28134	3.6	3.69	14	0.09	0	0	0	0	0	0	0	0	0	0	0	0	0	1	10
612	63	1	0	11	0	1.86546	0.9	1.42	13	0.52	0	0	0	0	0	0	0	0	0	0	0	0	0	1	0
624	73	0	1	10	0.75	3.49384	5.6	5.95	48	0.35	0	0	0	0	0	0	0	0	0	0	0	0	0	0	40
630	66	1	1	10	0	3.62631	6.7	9.14	58	2.44	0	0	0	0	0	4	0	1	0	0	1	1	1	0	0
635	59	0	0	21	0	2.88085	5.9	5.96	23	0.06	0	0	0	0	0	4	0	1	0	0	0	0	0	0	10
636	39	0	0	11	0	2.22081	2.5	2.69	16	0.19	0	0	0	0	0	0	0	0	0	0	0	0	0	0	0
648	45	0	1	0	0	3.48054	4.6	4.66	28	0.06	1	1	0	0	0	1	1	0	0	0	0	0	1	1	0
649	64	0	1	1	2.625	2.65867	3.5	3.53	26	0.03	0	0	0	0	0	0	0	0	0	0	0	0	0	1	0
655	52	0	1	6	0	2.34111	1.5	1.54	19	0.04	0	0	0	0	0	1	1	0	0	0	0	0	0	1	0
656	42	0	1	9	0	2.53321	2.5	2.51	25	0.01	0	0	0	0	0	0	0	0	0	0	0	0	0	1	0
666	29	0	1	5	0	2.06111	0.3	0.35	19	0.05	0	0	0	0	0	0	0	0	0	0	0	0	0	1	0
670	55	0	1	3	0	4.21899	7.9	9.08	62	1.18	1	0	0	1	0	1	0	0	1	0	0	0	0	0	10
674	31	0	1	8	0	3.39831	1.1	2.23	103	1.13	0	0	0	0	0	0	0	0	0	0	0	0	0	0	10
682	59	0	0	1	0.625	2.77546	5.1	5.21	13	0.11	3	0	0	0	1	0	0	0	0	0	0	0	0	0	0
686	45	0	1	3	1	3.45501	7.2	7.34	20	0.14	1	1	0	0	0	1	1	0	0	0	0	0	0	0	10
687	39	0	1	6	0	3.10379	6.5	6.81	31	0.31	0	0	0	0	0	0	0	0	0	0	0	0	0	0	20
688	64	0	1	7	0.125	2.71301	6.5	6.87	20	0.37	0	0	0	0	0	0	0	0	0	0	0	0	0	0	20
691	54	1	1	6	0.75	4.66822	15.4	16.37	40	0.97	4	1	0	1	0	0	0	0	0	0	1	0	0	1	20
692	57	0	1	5	0.125	2.74074	2.6	2.85	35	0.25	0	0	0	0	0	0	0	0	0	0	1	0	0	1	0
693	47	0	1	10	0	1.60961	1.9	1.91	8	0.01	4	0	0	0	1	0	0	0	0	0	0	0	0	1	0
694	50	1	0	23	0.25	2.33501	3.2	4.15	20	0.95	0	0	0	0	0	0	0	0	0	0	0	0	0	1	0
696	57	0	1	10	0	3.88779	8.9	9.32	31	0.42	6	0	1	1	0	0	0	0	0	0	0	0	0	0	10
701	57	0	1	0	0	3.03628	1.4	1.71	59	0.31	0	0	0	0	0	0	0	0	0	0	0	0	0	0	0
710	47	0	1	1	0.125	3.99501	10.3	10.57	27	0.27	3	0	1	0	0	2	1	0	0	0	0	0	1	0	10
720	51	0	0	3	0.125	3.74861	9.5	9.57	26	0.07	3	1	0	1	0	2	1	0	0	0	0	0	0	0	10
721	45	0	1	0	0.375	7.36127	45.2	45.23	54	0.03	31	0	1	0	1	16	0	1	0	0	0	0	0	0	10
725	32	0	1	1	0.625	4.11179	10.7	10.86	31	0.16	1	1	0	0	0	1	1	0	0	0	0	0	0	0	50
726	25	0	1	2	0	1.05441	1.1	1.12	4	0.02	0	0	0	0	0	0	0	0	0	0	0	0	0	0	10
734	55	0	1	1	0.5	2.89679	7.2	7.33	16	0.13	0	0	0	0	0	2	1	0	0	0	0	0	1	1	20
735	58	1	1	0	0	4.78704	15.3	15.4	35	0.1	7	0	1	1	0	7	0	1	1	0	0	0	0	0	0
737	77	0	1	9	0.375	5.14862	20	20.25	56	0.25	10	0	1	0	0	0	0	0	0	0	0	0	1	0	40
740	69	0	1	3	0	1.80946	0.4	0.5	13	0.1	0	0	0	0	0	0	0	0	0	0	0	1	0	0	0
743	62	0		0	0.25	3.20309	4.4	4.5	27	0.1	1	1	0	0	0	1	1	0	0	0	0	0	0	0	0
747	48	0		7	0	2.50054	1.7	1.73	28	0.03	0	0	0	0	0	0	0	0	0	0	0	1	0	0	10
754	42	0	1	9	0.125	3.36306	12	12.01	7	0.01	4	1	0	1	0	3	0	1	0	0	0	0	0	0	40
757	57	1	1	1	0.5	0.336	5.4	5.82	1	0.42	0	0	0	0	0	0	0	0	0	0	0	0	1	0	0
770	56	0	1	2	0.375	3.5352	6.9	7.01	53	0.11	0	0	0	0	0	10	0	0	0	1	0	0	0	0	30
778	24	0	1	0	0	1.36461	2	2.01	5	0.01	0	0	0	0	0	0	0	0	0	0	0	0	0	1	30
780	41	1	1	0	0.5	2.94277	5.5	6.6	16	1.1	11	1	0	0	1	0	0	0	0	0	0	0	1	0	0
784	69	1	1	0	0	3.2112	7	7.43	18	0.43	2	1	0	0	0	2	1	0	0	0	0	0	0	0	0
799	56	1	1	1	0	1.82823	9.1	9.17	6	0.07	0	0	0	0	0	0	0	0	0	0	0	0	0	0	0
801	56	0	0	3	0	1.31503	3.8	3.81	3	0.01	0	0	0	0	0	1	1	0	0	0	0	0	0	0	0
803	51	0	1	9	0	1.69361	3.3	3.51	8	0.21	0	0	0	0	0	0	0	0	0	0	0	0	0	0	20
810	58	1	1	2	0.5	4.36722	10.2	11.04	64	0.84	1	0	0	1	0	0	0	0	0	0	0	0	0	0	30
811	59	0	1	0	0.625	4.74493	10.8	11.05	64	0.25	8	0	1	0	0	0	0	0	0	0	0	1	0	0	0
812	64	1	0	2	0	0.811029	0.8	0.92	3	0.12	0	0	0	0	0	0	0	0	0	0	0	0	0	0	0
815	47	0	1	9	0	3.2365	11.3	11.41	28	0.11	0	0	0	0	0	8	0	1	0	0	0	0	0	0	0
816	51	0	1	4	0	1.45023	2.2	2.23	6	0.03	0	0	0	0	0	0	0	0	0	0	0	0	0	0	0
817	48	0	1	4	0	1.23103	3.8	3.84	3	0.04	0	0	0	0	0	0	0	0	0	0	0	0	0	0	20
821	39	0	0	0	0.375	3.93251	13.9	14.35	16	0.45	8	0	1	0	1	2	1	0	0	0	0	0	0	0	30
823	60	1	1	5	0	5.57506	18.8	21.07	87	2.27	4	0	1	1	0	4	0	1	1	0	1	0	0	0	0
829	38	0	1	5	0	1.65381	0.8	0.81	10	0.01	0	0	0	0	0	0	0	0	0	0	0	0	0	0	10
830	72	1	1	3	0.375	2.12281	1.7	1.81	16	0.11	1	1	0	0	0	0	0	0	0	0	0	0	0	0	0
833	47	1	0	1	1.25	3.89787	14.3	14.33	10	0.03	2	1	0	0	0	5	0	1	0	0	0	1	0	0	60
840	55	0	1	20	0.375	3.18029	6.2	6.41	38	0.21	0	0	0	0	0	2	1	0	0	0	0	0	0	0	10
841	59	1	1	8	0	3.05053	8	8.23	11	0.23	1	1	0	0	0	0	0	0	0	0	0	0	0	0	20
847	71	1	1	0	0	1.55361	1.1	1.26	8	0.16	0	0	0	0	0	0	0	0	0	0	0	0	0	0	0
850	61	1	1	0	1	4.09619	9.5	10.55	25	1.05	4	1	0	1	0	4	1	0	1	0	0	0	0	0	30
856	56	0	1	34	0.75	4.15662	11	13.04	45	2.04	2	1	0	0	0	4	0	1	0	0	0	0	0	0	0
858	58	1	1	3	0.875	4.1492	12.1	12.8	18	0.7	2	1	0	0	0	2	1	0	0	0	0	0	1	0	30
863	55	0	1	12	0.625	4.79319	15.5	17.68	32	2.18	7	0	1	1	0	3	1	0	1	0	1	0	0	0	60
864	53	0	1	0	0	2.52881	4.5	4.72	16	0.22	0	0	0	0	0	0	0	0	0	0	0	1	0	0	10
868	30	0	1	8	0	2.07926	0.9	1.01	18	0.11	0	0	0	0	0	0	0	0	0	0	0	0	0	0	20
875	74	1	1	5	0.5	2.09423	5.2	5.33	6	0.13	1	1	0	0	0	0	0	0	0	0	0	0	0	0	0
876	62	0	1	9	0	2.90885	5.9	6.04	23	0.14	0	0	0	0	0	0	0	0	0	0	0	0	0	0	0
878	62	0	0	0	1	3.97907	7.9	9.39	104	1.49	0	0	0	0	0	0	0	0	0	0	0	0	0	0	40
880	59	0	1	0	0.625	6.9311	32.4	33.02	53	0.62	12	0	1	1	0	10	0	1	0	1	0	0	0	0	90
881	37	1	0	0	0.5	4.9098	13.9	18.04	56	4.14	7	0	1	1	0	6	0	1	0	0	0	0	1	0	30
894	41	0	1	0	0.5	3.08359	9	9.67	8	0.67	1	1	0	0	0	2	0	0	1	0	0	0	0	0	10
896	57	1	0	0	0	1.59023	3.6	3.9	6	0.3	0	0	0	0	0	0	0	0	0	0	0	0	1	0	10
898	55	0	1	2	1.125	6.17823	22.1	23.7	94	1.6	8	0	1	1	0	4	0	1	0	0	0	0	0	0	50
899	59	0	0	0	0.875	3.0615	6.6	7.11	41	0.51	0	0	0	0	0	0	0	0	0	0	0	0	1	0	30
901	76	1	0	0	0.5	0.756	5.6	5.77	1	0.17	0	0	0	0	0	0	0	0	0	0	0	0	0	0	40
909	60	0	0	4	0	2.89164	3.6	3.71	37	0.11	0	0	0	0	0	0	0	0	0	0	0	0	0	0	10
917	53	0	1	1	0.125	3.10281	5.7	5.85	16	0.15	4	0	1	0	0	0	0	0	0	0	0	0	1	0	0
924	63	1	1	1	0.5	3.32815	15.5	16.19	6	0.69	10	0	1	1	0	0	0	0	0	0	0	0	1	0	20
928	67	1		0	0.125	1.70761	2.1	2.18	8	0.08	0	0	0	0	0	0	0	0	0	0	0	0	1	0	10
929	45	1		1	0	1.32041	2.8	2.81	4	0.01	0	0	0	0	0	0	0	0	0	0	0	0	0	0	10
930	54	0		0	0.25	3.22647	6.8	7.72	39	0.92	0	0	0	0	0	2	1	0	0	0	0	0	1	0	10
935	69	1		1	0.5	2.62422	1	2.39	40	1.39	1	1	0	0	0	0	0	0	0	0	0	0	1	0	30
939	59	1	0	0	0.625	2.94277	4.9	5.15	16	0.25	3	0	1	0	0	0	0	0	0	0	0	0	1	0	0
942	59	1	1	0	0.5	2.02481	0.8	0.83	16	0.03	0	0	0	0	0	0	0	0	0	0	0	0	0	0	0
945	60	0	1	0	0.5	5.32754	14.7	16	98	1.3	4	0	1	1	0	5	0	1	0	0	0	1	0	0	10
948	58	0	1	1	1	1.49761	2.1	2.11	8	0.01	3	0	0	1	0	0	0	0	0	0	1	0	1	1	10
959	44	0	1	3	0	3.54161	12.5	12.53	8	0.03	13	0	1	0	1	0	0	0	0	0	0	0	0	0	30
960	70	1		0	0.75	5.9922	28.7	29.12	59	0.42	10	0	1	1	0	10	0	1	0	0	0	0	0	0	70
964	34	0		0	0	1.72381	1.6	1.63	10	0.03	0	0	0	0	0	0	0	0	0	0	0	0	0	0	20
973	60	1	1	10	0.75	5.01829	17.6	22.21	54	4.61	3	1	0	1	0	6	0	1	0	1	0	0	1	0	40
976	40	1	1	1	1.75	5.37595	19.6	19.97	46	0.37	12	0	1	0	0	0	0	0	0	0	0	0	1	0	70
982	51	0	1	1	1.875	5.92777	21.1	26.76	98	5.66	6	0	1	0	1	7	0	1	0	1	0	0	0	0	80

## Sheet: Table_4
Patient ID	Age	Gender_Male	Disease Duration	HAQ-DI	ESR	Oral steroid	bDMARDs or tsDMARDs	Total shoulder TJC	Total foot TJC	Total finger TJC	TJC of bilateral elbow joints	TJC of bilateral knee joints	TJC of bilateral wrist joints	Presenteeism
6	65	0	10	0.25	29	1	0	0	0	0	0	0	0	10
11	35	0	1	0.875	64	0	0	2	0	0	0	0	0	70
23	80	1	19	1	17	0	1	0	0	0	0	0	0	50
27	57	0	3	0	45	1	0	0	0	0	0	0	0	40
31	73	1	46	0.25	36	0	0	0	0	1	0	0	0	50
34	67	1	9	0	2	0	0	0	0	0	0	0	0	10
38	59	1	7	0	2	1	0	0	0	0	0	0	0	0
45	65	0	4	0.125	7	0	1	0	0	0	0	0	0	0
47	57	1	7	0	40	0	0	0	0	0	0	0	0	10
49	45	0	2	0	35	0	0	0	0	0	0	0	0	0
50	61	0	8	0.125	20	0	0	0	0	0	0	0	0	20
65	70	0	7	0.375	7	0	1	0	0	0	0	0	0	0
84	38	0	29	0.125	13	1	1	0	0	0	0	0	0	20
85	66	1	4	0	2	0	0	0	0	0	0	0	0	0
86	42	0	11	0.125	23	0	0	0	0	1	0	0	0	0
88	61	0	21	0	4	0	0	0	0	0	0	0	0	0
93	55	0	15	0	32	0	0	0	0	0	0	0	0	10
94	55	1	13	0	6	0	0	0	0	0	1	0	0	20
97	48	0	2	0	16	0	1	0	0	0	0	0	0	10
98	60	0	10	0.25	8	1	0	0	1	0	0	0	0	0
99	49	0	9	1	22	0	0	0	0	6	2	0	0	40
100	48	0	36	1.75	18	0	1	0	0	0	0	0	0	80
103	82	1	3	0	9	0	0	0	0	0	0	0	0	0
105	55	0	18	0.75	24	0	1	0	0	0	0	0	0	0
107	62	0	7	0	8	0	0	0	0	1	0	0	0	0
109	50	1	10	0	3	0	1	0	0	0	0	0	0	0
110	37	0	2	0	12	0	0	0	0	0	0	0	0	60
112	55	0	2	0	4	0	0	0	5	2	0	0	0	0
113	71	0	22	0.5	7	0	1	0	0	0	0	0	0	0
115	71	1	2	0	31	0	0	0	0	0	0	0	0	0
116	67	1	2	0.125	2	0	0	0	0	0	0	0	0	0
120	57	1	5	0	10	0	0	0	0	0	0	0	0	0
121	42	1	7	0	2	1	0	0	0	0	0	0	1	10
122	68	1	13	0	15	0	0	2	0	0	0	0	0	30
128	75	1	15	1.125	3	0	1	0	0	0	0	0	0	50
130	44	1	6	0.5	28	1	0	0	1	0	0	0	2	30
134	48	1	7	0.125	4	1	0	0	0	0	0	0	0	0
147	76	0	10	0.375	9	0	1	0	0	0	0	0	0	0
151	57	0	7	0	9	0	1	0	0	0	0	0	0	0
158	64	1	3	0	23	1	0	0	0	0	0	0	0	20
163	52	0	0	0.5	35	0	0	0	0	0	0	0	0	0
165	54	0	1	0	29	1	0	0	0	0	0	0	0	0
168	58	0	1	0.125	6	1	0	0	0	0	0	0	0	0
171	46	0	28	2.375	1	0	1	0	1	0	0	0	0	40
174	62	1	14	0	2	0	1	0	0	0	0	0	0	40
181	58	0	0	0.625	12	1	1	2	7	8	0	0	1	80
185	60	1	2	0.625	41	1	0	2	10	12	0	2	0	40
186	62	0	7	0	8	0	0	0	0	2	0	1	0	0
190	76	1	9	0.375		1	0	0	0	0	0	0	0	20
194	43	0	15	0.375	11	0	1	1	1	2	0	0	0	50
200	63	0	8	0	8	0	0	0	0	0	0	0	0	0
203	54	0	4	0	1	0	0	0	0	0	0	0	0	0
206	50	1	13	0.375	1	0	1	0	0	0	0	0	0	10
213	70	0	1	0.5	17	0	0	0	0	4	0	0	1	0
220	61	0	0	0	8	1	0	0	0	8	0	0	2	40
223	42	0	2	0.125	6	0	0	0	1	0	0	0	0	0
224	45	1	0	0.375	4	1	0	0	0	1	0	0	1	20
232	66	1	0	0.125	8	1	0	0	0	2	0	0	0	0
237	52	0	9	0.375	20	0	0	0	2	0	0	2	0	0
240	60	1	7	0	73	1	0	1	0	8	0	0	1	0
243	63	0	18	0	13	0	0	0	0	0	0	0	0	0
251	79	1	9	0	40	0	1	0	0	0	0	0	0	0
256	57	0	17	0.125	15	0	0	0	0	0	0	0	0	20
259	64	1	11	0	14	0	0	0	0	0	0	0	0	0
263	48	1	17	0	20	0	0	0	0	0	0	0	0	10
276	35	0	6	0	7	0	0	0	0	0	0	0	0	0
278	57	1	7	0	4	0	0	0	0	0	0	0	0	0
284	63	1	4	0	8	0	0	2	0	0	0	0	0	10
285	69	0	0	0.5	22	1	0	0	0	0	0	0	0	0
288	20	0	2	0.375	28	0	0	0	0	1	0	0	0	0
289	59	0	3	0.75	2	0	1	0	0	0	0	0	0	0
291	68	0	17	0.375	23	1	0	0	0	0	0	0	0	20
292	54	0	4	0.375	9	0	1	0	0	0	0	0	0	10
293	34	0	3	0	6	0	0	0	0	0	0	0	0	0
294	68	0	36	0.125	13	0	0	0	0	0	0	0	0	0
299	70	0	2	0.25	10	0	0	0	0	0	0	0	0	0
303	42	0	13	0.125	8	1	0	0	0	0	0	0	0	0
304	23	0	0	0.125	31	1	0	0	1	0	0	0	0	0
307	59	0	7	0	1	1	0	0	12	20	0	0	0	20
313	64	0	0	0	16	0	1	0	2	1	0	2	0	0
324	67	0	5	0	11	0	1	0	0	0	0	0	0	0
325	68	0	2	0	10	0	0	0	0	0	0	0	0	0
330	51	0	15	0	20	0	0	0	0	0	0	0	0	0
336	34	0	0	2	51	1	1	2	10	19	0	2	2	80
350	57	0	16	1.75	17	1	1	0	0	0	0	2	0	30
353	55	0	5	0	4	0	1	0	0	1	0	0	0	20
356	43	0	9	0	11	0	1	0	0	0	0	0	0	0
358	62	0	10	0.375	2	1	1	0	0	0	0	0	0	20
368	40	0	4	0	36	0	0	0	0	0	0	0	0	0
377	65	1	13	1.75	16	1	0	0	0	0	0	0	1	100
384	35	0	1	0.5	8	1	0	0	0	0	0	2	0	10
389	63	0	3	0.125	6	0	0	1	0	0	0	1	0	0
394	57	0	16	0	9	0	0	0	0	0	0	1	0	0
404	50	1	0	0.375	36	1	1	2	3	7	2	0	0	30
427	46	0	15	0	15	0	0	0	0	0	0	0	0	0
428	63	1	15	0	4	0	1	0	0	0	0	0	0	0
436	41	0	0	0.5	10	0	0	2	0	0	0	0	1	70
442	60	0	3	0.25	8	1	0	0	0	0	0	0	0	0
461	57	0	17	0	28	0	1	0	0	0	0	0	0	0
506	47	0	13	0.125	12	1	0	2	0	0	0	0	0	20
511	59	0	16	0	8	0	0	0	0	1	1	0	0	0
521	41	0	5	1.25	25	0	0	0	0	6	0	0	2	50
526	50	0	2	0	10	1	0	0	0	0	0	0	0	0
533	47	0	0	0.625	11	0	0	0	1	4	0	0	0	80
534	54	1	7	0	6	0	0	0	0	0	0	0	0	10
547	58	1	10	0	5	0	0	0	0	0	0	0	0	10
550	57	0	2	0	28	0	0	0	0	0	0	0	0	0
562	64	1	11	0.5	7	1	0	0	0	0	0	0	0	60
566	66	1	5	0	31	1	0	0	0	3	0	0	0	0
576	66	1	28	0.5		1	0	0	0	0	0	0	0	0
591	52	0	2	0	9	0	0	0	0	0	0	0	0	0
600	42	0	9	0	14	0	1	0	0	0	0	0	0	10
612	63	1	11	0	13	0	1	0	0	0	0	0	0	0
624	73	0	10	0.75	48	0	0	0	0	0	0	0	0	40
630	66	1	10	0	58	1	0	0	0	0	0	0	0	0
635	59	0	21	0	23	0	0	0	0	0	0	0	0	10
636	39	0	11	0	16	0	0	0	0	0	0	0	0	0
648	45	0	0	0	28	1	1	0	0	0	0	0	1	0
649	64	0	1	2.625	26	0	1	0	0	0	0	0	0	0
655	52	0	6	0	19	0	1	0	0	0	0	0	0	0
656	42	0	9	0	25	0	1	0	0	0	0	0	0	0
666	29	0	5	0	19	0	1	0	0	0	0	0	0	0
670	55	0	3	0	62	0	0	0	0	0	0	1	0	10
674	31	0	8	0	103	0	0	0	0	0	0	0	0	10
682	59	0	1	0.625	13	0	0	0	2	0	0	1	0	0
686	45	0	3	1	20	0	0	0	0	1	0	0	0	10
687	39	0	6	0	31	0	0	0	0	0	0	0	0	20
688	64	0	7	0.125	20	0	0	0	0	0	0	0	0	20
691	54	1	6	0.75	40	0	1	2	0	0	0	2	0	20
692	57	0	5	0.125	35	0	1	0	0	0	0	0	0	0
693	47	0	10	0	8	0	1	0	4	0	0	0	0	0
694	50	1	23	0.25	20	0	1	0	0	0	0	0	0	0
696	57	0	10	0	31	0	0	0	2	4	0	0	0	10
701	57	0	0	0	59	0	0	0	0	0	0	0	0	0
710	47	0	1	0.125	27	1	0	0	0	3	0	0	0	10
720	51	0	3	0.125	26	0	0	0	0	2	0	0	0	10
721	45	0	0	0.375	54	0	0	0	12	15	0	2	2	10
725	32	0	1	0.625	31	0	0	0	0	1	0	0	0	50
726	25	0	2	0	4	0	0	0	0	0	0	0	0	10
734	55	0	1	0.5	16	1	1	0	0	0	0	0	0	20
735	58	1	0	0	35	0	0	0	2	5	0	0	0	0
737	77	0	9	0.375	56	1	0	0	0	9	0	0	1	40
740	69	0	3	0	13	0	0	0	0	0	0	0	0	0
743	62	0	0	0.25	27	0	0	0	0	1	0	0	0	0
747	48	0	7	0	28	0	0	0	0	0	0	0	0	10
754	42	0	9	0.125	7	0	0	0	1	2	0	1	0	40
757	57	1	1	0.5	1	1	0	0	0	0	0	0	0	0
770	56	0	2	0.375	53	0	0	0	0	0	0	0	0	30
778	24	0	0	0	5	0	1	0	0	0	0	0	0	30
780	41	1	0	0.5	16	1	0	0	9	0	0	0	2	0
784	69	1	0	0	18	0	0	0	0	0	0	0	2	0
799	56	1	1	0	6	0	0	0	0	0	0	0	0	0
801	56	0	3	0	3	0	0	0	0	0	0	0	0	0
803	51	0	9	0	8	0	0	0	0	0	0	0	0	20
810	58	1	2	0.5	64	0	0	0	0	0	0	1	0	30
811	59	0	0	0.625	64	0	0	2	0	3	0	0	2	0
812	64	1	2	0	3	0	0	0	0	0	0	0	0	0
815	47	0	9	0	28	0	0	0	0	0	0	0	0	0
816	51	0	4	0	6	0	0	0	0	0	0	0	0	0
817	48	0	4	0	3	0	0	0	0	0	0	0	0	20
821	39	0	0	0.375	16	0	0	0	2	0	2	2	2	30
823	60	1	5	0	87	0	0	0	1	2	0	0	1	0
829	38	0	5	0	10	0	0	0	0	0	0	0	0	10
830	72	1	3	0.375	16	0	0	1	0	0	0	0	0	0
833	47	1	1	1.25	10	0	0	2	0	0	0	0	0	60
840	55	0	20	0.375	38	0	0	0	0	0	0	0	0	10
841	59	1	8	0	11	0	0	0	0	0	0	0	1	20
847	71	1	0	0	8	0	0	0	0	0	0	0	0	0
850	61	1	0	1	25	0	0	0	0	0	0	2	2	30
856	56	0	34	0.75	45	0	0	0	0	0	2	0	0	0
858	58	1	3	0.875	18	1	0	0	0	0	0	0	2	30
863	55	0	12	0.625	32	0	0	4	0	0	0	1	2	60
864	53	0	0	0	16	0	0	0	0	0	0	0	0	10
868	30	0	8	0	18	0	0	0	0	0	0	0	0	20
875	74	1	5	0.5	6	0	0	0	0	0	0	0	1	0
876	62	0	9	0	23	0	0	0	0	0	0	0	0	0
878	62	0	0	1	104	0	0	0	0	0	0	0	0	40
880	59	0	0	0.625	53	0	0	2	0	8	0	2	0	90
881	37	1	0	0.5	56	1	0	0	0	4	1	0	0	30
894	41	0	0	0.5	8	0	0	0	0	1	0	0	0	10
896	57	1	0	0	6	1	0	0	0	0	0	0	0	10
898	55	0	2	1.125	94	0	0	2	0	2	0	2	2	50
899	59	0	0	0.875	41	1	0	0	0	0	0	0	0	30
901	76	1	0	0.5	1	0	0	0	0	0	0	0	0	40
909	60	0	4	0	37	0	0	0	0	0	0	0	0	10
917	53	0	1	0.125	16	1	0	0	0	2	0	0	2	0
924	63	1	1	0.5	6	1	0	0	2	6	0	0	2	20
928	67	1	0	0.125	8	1	0	0	0	0	0	0	0	10
929	45	1	1	0	4	0	0	0	0	0	0	0	0	10
930	54	0	0	0.25	39	1	0	0	0	0	0	0	0	10
935	69	1	1	0.5	40	1	0	1	0	0	0	0	0	30
939	59	1	0	0.625	16	1	0	1	0	2	0	0	0	0
942	59	1	0	0.5	16	0	0	0	0	0	0	0	0	0
945	60	0	0	0.5	98	0	0	0	1	2	0	0	1	10
948	58	0	1	1	8	1	1	0	1	0	0	0	0	10
959	44	0	3	0	8	0	0	0	9	4	0	0	0	30
960	70	1	0	0.75	59	0	0	2	1	4	1	1	1	70
964	34	0	0	0	10	0	0	0	0	0	0	0	0	20
973	60	1	10	0.75	54	1	0	0	2	0	0	0	1	40
976	40	1	1	1.75	46	1	0	2	0	8	0	0	2	70
982	51	0	1	1.875	98	0	0	0	1	1	0	2	2	80

## Sheet: Table_5
Patient ID	Age	Gender_Male	Disease Duration	ΔHAQ	ΔDAS28-ESR	ΔCDAI	ΔSDAI	ΔESR	ΔCRP	ΔTJC of 70 joints	Δupper extremity TJC	Δlower extremity TJC	ΔSJC of 70 joints	Δupper extremity SJC	Δlower extremity SJC	Reduction of oral steroid dose	Introduction of bDMARDs or tsDMARDs	ΔPresenteeism
11	35	0	1	-0.625	-1.6884	-21.9	-24.38	-44	-2.48	0	0	0	-16	-16	0	0	1	-70
23	80	1	19	0	-0.143614	0.1	-0.08	-2	-0.18	0	0	0	0	0	0	0	0	-10
27	57	0	3	0	0.118375	-11.2	-11.1	0	0.1	1	1	0	-8	-8	0	0	0	-30
34	67	1	9	0.125	1.90214	8.9	8.99	2	0.09	2	2	0	3	3	0	0	0	-10
38	59	1	7	0	0.168	1.2	1.31	0	0.11	0	0	0	0	0	0	0	0	0
49	45	0	2	0	0.104651	-1.1	-1.16	7	-0.06	0	0	0	-2	-2	0	0	0	0
84	38	0	29	0.25	1.4136	8.3	8.01	-6	-0.29	3	2	1	3	2	1	1	0	-10
85	66	1	4	0	-0.182	-1.3	-1.29	0	0.01	0	0	0	0	0	0	0	0	0
86	42	0	11	0.75	1.94262	14.9	15.54	14	0.64	2	2	0	4	4	0	0	0	50
88	61	0	21	0	0.742	3.5	3.51	0	0.01	1	1	0	0	0	0	0	0	0
93	55	0	15	0	0.757092	1.9	1.89	-3	-0.01	1	1	0	1	1	0	0	0	-10
94	55	1	13	0.25	0.0403749	6.7	9.15	-1	2.45	-1	-1	0	0	0	0	0	0	-20
97	48	0	2	0	-1.134	-7.9	-8.35	0	-0.45	0	0	0	-1	-1	0	0	0	-10
98	60	0	10	0.125	0.577498	0.6	1.37	11	0.77	1	0	1	2	0	3	0	0	0
99	49	0	9	-0.5	-4.08462	-21.5	-21.87	-19	-0.37	-8	-8	0	-9	-9	0	0	1	-20
100	48	0	36	0.125	0.171586	0.1	0.15	5	0.05	0	0	0	0	0	0	0	0	-50
107	62	0	7	0	-0.920174	-5	-4.98	4	0.02	-1	-1	0	-1	-1	0	0	0	0
109	50	1	10	0	0.909498	0.2	0.28	8	0.08	0	0	0	0	0	0	0	0	0
110	37	0	2	0	1.16583	8.7	8.74	6	0.04	1	0	1	4	1	4	0	0	-10
112	55	0	2	0	-1.33419	-11.5	-11.5	-1	0	-5	-2	-3	-13	-7	-6	0	1	0
113	71	0	22	-0.25	2.28992	16.1	16.14	2	0.04	1	1	0	4	4	0	0	0	0
115	71	1	2	0	0.553494	-0.1	0.04	36	0.14	0	0	0	0	0	0	0	1	0
121	42	1	7	0.125	1.39314	7.2	7.18	2	-0.02	1	1	0	2	2	0	0	1	10
128	75	1	15	0	-0.0178256	5.4	5.34	-1	-0.06	0	0	0	0	0	0	0	0	-10
130	44	1	6	-0.5	-2.94827	-14.2	-15.59	-22	-1.39	-3	-2	-1	-2	-1	-1	1	0	-30
134	48	1	7	-0.125	0.507826	1.9	1.9	2	0	0	0	0	0	0	0	1	0	0
151	57	0	7	0	-0.222448	-1	-1	-1	0	0	0	0	0	0	0	0	0	0
158	64	1	3	0	-0.25968	-2.5	-2.48	-2	0.02	0	0	0	0	0	0	0	0	-20
163	52	0	0	-0.375	-0.0137311	1.3	1.24	-15	-0.06	0	0	0	0	0	0	0	0	30
165	54	0	1	0.125	0.102332	5.4	5.79	-15	0.39	0	0	0	5	5	0	1	0	0
168	58	0	1	-0.125	0.674781	-1.2	-0.34	14	0.86	0	0	0	0	0	0	1	0	0
171	46	0	28	-0.375	0.555203	2	2.01	1	0.01	-1	0	-1	-1	0	-1	0	0	40
174	62	1	14	0	1.41814	0.6	0.79	12	0.19	0	0	0	0	0	0	0	0	-20
185	60	1	2	-0.625	-4.87339	-39.1	-40.26	-32	-1.16	-26	-14	-12	-18	-10	-8	1	0	-30
186	62	0	7	0	-1.93212	-12.5	-12.47	4	0.03	-3	-2	-1	-1	-1	0	0	0	0
194	43	0	15	0.125	-0.597442	-5.8	-5.72	9	0.08	-1	-1	0	-4	-3	-1	0	0	-50
200	63	0	8	0	0.297855	-0.3	-0.28	5	0.02	0	0	0	0	0	0	0	0	0
203	54	0	4	0	1.14061	0.1	-0.87	4	-0.97	0	0	0	0	0	0	0	1	10
220	61	0	0	0	-2.53635	-19.8	-19.7	-1	0.1	-10	-10	0	0	0	0	1	0	-40
223	42	0	2	-0.125	1.68971	-2.2	-2.3	63.8	-0.1	-1	0	-1	0	0	0	0	0	0
224	45	1	0	-0.25	-1.43376	-9.7	-9.5	1	0.2	-2	-2	0	-1	-1	0	1	0	-10
232	66	1	0	-0.125	-2.94734	-15	-15.07	-6	-0.07	-2	-2	0	-3	-2	-1	1	1	0
237	52	0	9	-0.125	-1.88136	-4.9	-5.25	-12	-0.35	-3	0	-3	-1	0	-1	0	0	0
240	60	1	7	0	-2.86439	-13.3	-14.17	-42	-0.87	-10	-10	0	-2	-2	0	1	1	0
251	79	1	9	0	-0.249672	0.5	0.52	-12	0.02	0	0	0	0	0	0	0	0	0
256	57	0	17	0.125	0.369451	-0.8	-0.78	12	0.02	0	0	0	0	0	0	0	0	-10
259	64	1	11	0	0.482418	2.2	1.99	-4	-0.21	3	3	0	0	0	0	0	1	0
263	48	1	17	0	-0.357548	2.6	2.41	-7	-0.19	0	0	0	0	0	0	0	0	-10
278	57	1	7	0	0.349731	1.1	1.45	3	0.35	0	0	0	0	0	0	0	0	0
284	63	1	4	0	-0.648134	-5.6	-5.68	4	-0.08	-2	-2	0	0	0	0	0	0	0
291	68	0	17	0.25	0.264945	0.3	0.52	8	0.22	0	0	0	0	0	0	0	0	-10
292	54	0	4	-0.125	-0.166448	-0.2	-0.2	-1	0	0	0	0	0	0	0	0	0	10
293	34	0	3	0.625	2.76483	11.5	11.75	21	0.25	1	0	1	6	2	4	0	0	70
294	68	0	36	-0.125	-0.111327	3.4	3.29	-6	-0.11	0	0	0	0	0	0	0	0	0
303	42	0	13	0	-1.18041	-2.5	-2.46	-6	0.04	0	0	0	0	0	0	1	0	0
304	23	0	0	-0.125	-0.614778	-5.2	-5.28	-11	-0.08	-1	0	-1	0	0	0	1	0	0
307	59	0	7	0	-1.4452	-34.3	-33.9	23	0.4	-32	-20	-12	-10	-10	0	1	0	-10
313	64	0	0	0	-1.06342	-3.1	-3.11	-2	-0.01	-3	-1	-2	3	1	3	0	0	10
324	67	0	5	0	-0.47039	-1.4	-1.44	-4	-0.04	0	0	0	0	0	0	0	0	0
325	68	0	2	0	-0.224	-1.6	-1.56	0	0.04	0	0	0	0	0	0	0	0	0
330	51	0	15	0	-0.987548	-12.9	-12.91	-7	-0.01	0	0	0	0	0	0	0	1	0
350	57	0	16	-0.5	-0.774682	-1.4	-1.56	-6	-0.16	-1	0	-1	-1	0	-1	1	0	0
358	62	0	10	-0.375	1.386	10.3	10.3	0	0	0	0	0	1	1	0	1	0	-20
377	65	1	13	-0.375	-0.360145	-3	-3.22	10	-0.22	-1	-1	0	0	0	0	1	0	-50
384	35	0	1	0	-1.54494	-4.5	-4.46	-3	0.04	-2	0	-2	-2	0	-2	1	0	60
389	63	0	3	-0.125	1.02906	1.8	1.75	11	-0.05	-1	-1	0	1	0	1	0	0	10
404	50	1	0	0.125	-4.1071	-27.8	-35.18	-30	-7.38	-14	-11	-3	-15	-13	-3	1	0	20
427	46	0	15	0	0.056	0.3	0.26	0	-0.04	0	0	0	0	0	0	0	0	0
428	63	1	15	0	0.504	1.2	1.32	0	0.12	1	1	0	0	0	0	0	0	0
436	41	0	0	-0.25	-0.576323	-3.8	-3.8	2	0	-2	-2	0	0	0	0	0	0	-50
442	60	0	3	0.25	0.605855	1.1	1.16	5	0.06	0	0	0	1	1	0	1	0	10
461	57	0	17	0	0.648686	7.8	8.19	-11	0.39	0	0	0	2	2	0	0	0	0
506	47	0	13	-0.125	-0.635377	-1.5	-1.49	-3	0.01	-1	-1	0	0	0	0	0	0	0
521	41	0	5	0.125	-0.104625	-3.4	-3.39	29	0.01	-3	-3	0	-2	-2	0	0	0	50
526	50	0	2	0	0.686382	5.8	5.86	-4	0.06	3	3	0	0	0	0	1	0	0
534	54	1	7	0	0.614375	3.9	3.87	-1	-0.03	3	1	2	0	0	0	0	0	-10
547	58	1	10	0	1.645	6.1	5.99	3	-0.11	1	1	0	1	1	0	0	0	10
550	57	0	2	0	-0.762734	-0.3	-0.58	-18	-0.28	0	0	0	0	0	0	0	1	0
562	64	1	11	-0.375	-0.209885	-2	-2.14	-1	-0.14	0	0	0	-1	-1	0	0	0	-60
566	66	1	5	0	-1.45263	-7.6	-8.37	-12	-0.77	-1	-1	0	-4	-4	0	1	0	0
591	52	0	2	0	0.843609	10.5	10.5	1	0	0	0	0	6	6	0	0	0	20
600	42	0	9	0	-0.210813	-0.1	-0.18	-3	-0.08	0	0	0	0	0	0	0	0	0
612	63	1	11	0	-0.713058	1.1	0.61	-9	-0.49	0	0	0	0	0	0	0	0	0
636	39	0	11	0	0.172528	2.1	2.02	-2	-0.08	0	0	0	0	0	0	0	0	0
648	45	0	0	0.25	0.0854534	6.8	6.75	-19	-0.05	6	1	5	1	1	0	1	0	0
655	52	0	6	0.5	1.83189	11	11.02	1	0.02	1	1	0	1	1	0	0	0	40
656	42	0	9	0	1.48153	6.8	6.8	10	0	1	1	0	1	1	0	0	0	0
666	29	0	5	0	-0.0378471	-0.1	-0.1	-1	0	0	0	0	0	0	0	0	0	0
670	55	0	3	0	-1.10654	-3	-3.67	-28	-0.67	-1	0	-1	0	0	0	0	0	0
674	31	0	8	0.75	2.24607	14.7	13.93	-26	-0.77	8	6	2	1	1	0	0	0	60
686	45	0	3	-0.625	-1.7334	-4.5	-4.61	-12	-0.11	-1	-1	0	-1	-1	0	0	0	-10
687	39	0	6	0	-0.352149	-3.4	-2.89	6	0.51	0	0	0	0	0	0	0	0	10
688	64	0	7	0	-0.609578	-2.4	-2.5	-8	-0.1	0	0	0	0	0	0	0	0	-10
691	54	1	6	-0.375	-1.95672	-13.1	-13.84	1	-0.74	-4	-2	-2	0	0	0	0	0	0
692	57	0	5	0	-0.3522	-1.7	-1.86	-7	-0.16	0	0	0	0	0	0	0	0	10
693	47	0	10	0	2.71438	17.2	17.22	2	0.02	1	5	-4	2	2	0	0	0	0
694	50	1	23	-0.25	0.150556	1	0.15	-12	-0.85	2	2	0	0	0	0	0	0	0
696	57	0	10	0	-1.32178	-5.8	-5.89	1	-0.09	4	-4	8	0	0	0	0	0	-10
710	47	0	1	0.125	0.954254	13.1	12.91	-10	-0.19	5	5	0	3	3	0	0	0	0
720	51	0	3	0.375	-0.626836	-2.7	-2.69	5	0.01	-3	-2	-1	0	0	0	0	0	10
721	45	0	0	0.875	-0.602943	-17.9	-17.74	35	0.16	-7	-7	0	-13	-13	0	0	0	40
725	32	0	1	-0.625	-1.92818	-7.7	-7.85	-23	-0.15	0	0	0	-1	-1	0	0	0	-40
726	25	0	2	0	0.587731	1.4	1.41	3	0.01	0	0	0	0	0	0	0	0	0
734	55	0	1	-0.125	-0.186478	-0.3	-0.29	-2	0.01	0	0	0	1	1	0	1	0	0
735	58	1	0	0	-1.47052	-6.6	-6.15	-7	0.45	-7	-5	-2	-5	-3	-2	0	0	0
737	77	0	9	0.125	0.0993343	-2.8	-1.36	19	1.44	-4	-4	0	0	0	0	1	1	0
754	42	0	9	0	0.0990773	1.3	1.3	0	0	0	2	-2	1	1	0	0	0	-20
757	57	1	1	-0.5	1.47181	-4	-4.27	9	-0.27	0	0	0	0	0	0	1	0	0
770	56	0	2	-0.375	1.50261	7.9	7.94	-1	0.04	3	3	0	-9	1	-10	0	0	60
778	24	0	0	0	0.169625	1.5	1.5	1	0	0	0	0	0	0	0	0	0	-20
801	56	0	3	0.125	0.513203	-2.2	-2.2	3	0	1	1	0	-1	-1	0	0	0	0
803	51	0	9	0.125	0.805835	2.5	2.57	5	0.07	0	0	0	2	2	0	0	0	-20
811	59	0	0	-0.625	-2.75759	-8.6	-8.83	-50	-0.23	-8	-7	0	0	0	0	0	1	0
815	47	0	9	0	-0.804712	-10.6	-10.6	3	0	0	0	0	-8	-8	0	0	0	10
816	51	0	4	0	1.3483	4.9	4.92	5	0.02	1	0	1	0	0	0	0	0	0
817	48	0	4	0	1.28282	14.9	14.89	1	-0.01	0	0	0	10	10	0	0	0	-20
821	39	0	0	-0.375	-1.02619	-9.3	-9.5	-2	-0.2	-6	-3	-3	1	1	0	0	0	-30
823	60	1	5	0	-3.31005	-17.6	-19.84	-67	-2.24	-4	-3	-1	-4	-3	-1	0	0	0
829	38	0	5	0	0.854	2.4	2.4	0	0	1	1	0	1	1	0	0	0	0
830	72	1	3	-0.375	0.427651	-0.9	-0.95	20	-0.05	-1	-1	0	0	0	0	0	0	0
840	55	0	20	0.375	0.99354	2.7	3.07	14	0.37	2	2	0	-2	-2	0	0	0	10
841	59	1	8	0.125	-0.444717	-1.8	-1.89	-1	-0.09	0	-1	1	0	0	0	0	1	-10
847	71	1	0	0	-0.343003	0.1	0.12	-3	0.02	0	0	0	0	0	0	0	0	0
858	58	1	3	-0.875	-0.702697	-5.2	-5.48	10	-0.28	0	0	0	-2	-2	0	0	0	-20
863	55	0	12	-0.5	-3.66658	-15	-17.14	-27	-2.14	-7	-6	-1	-3	-2	-1	0	1	-60
868	30	0	8	0	0.0123749	1.3	1.29	-3	-0.01	0	0	0	0	0	0	0	0	0
875	74	1	5	1.25	0.857905	16.1	17.33	-4	1.23	2	1	1	3	3	0	0	0	80
876	62	0	9	0	0.0718216	0.6	0.59	3	-0.01	1	0	1	0	0	0	0	0	20
880	59	0	0	-0.5	-2.36801	-19.3	-19.63	-13	-0.33	-2	-2	0	-10	-7	-4	0	0	-90
881	37	1	0	-0.5	-1.19634	-2.2	-6.2	-43	-4	2	4	-2	-6	-6	0	1	1	-10
894	41	0	0	-0.375	0.117223	-2	-2.29	8	-0.29	1	0	1	-2	0	-2	0	0	0
898	55	0	2	-0.5	-0.705005	-6.8	-7.51	-21	-0.71	1	1	0	-1	-1	0	0	0	-20
901	76	1	0	0	0.750232	-3.4	-3.53	5	-0.13	0	0	0	0	0	0	0	0	-10
917	53	0	1	0.25	-0.439348	2	1.92	-3	-0.08	-4	-4	0	0	0	0	0	0	0

## Sheet: Table_6
Patient ID	Age	Gender_Male	Disease Duration	ΔHAQ	ΔESR	Reduction of oral steroid dose	Introduction of bDMARDs or tsDMARDs	Δtotal shoulder joint TJC	Δelbow joint TJC	Δwrist joint TJC	Δtotal finger TJC	Δknee joint TJC	Δtotal foot TJC	ΔPresenteeism
11	35	0	1	-0.625	-44	0	1	0	0	0	0	0	0	-70
23	80	1	19	0	-2	0	0	0	0	0	0	0	0	-10
27	57	0	3	0	0	0	0	0	0	0	1	0	0	-30
34	67	1	9	0.125	2	0	0	0	1	0	1	0	0	-10
38	59	1	7	0	0	0	0	0	0	0	0	0	0	0
49	45	0	2	0	7	0	0	0	0	0	0	0	0	0
84	38	0	29	0.25	-6	1	0	0	2	0	0	1	0	-10
85	66	1	4	0	0	0	0	0	0	0	0	0	0	0
86	42	0	11	0.75	14	0	0	0	0	2	0	0	0	50
88	61	0	21	0	0	0	0	0	0	1	0	0	0	0
93	55	0	15	0	-3	0	0	0	0	1	0	0	0	-10
94	55	1	13	0.25	-1	0	0	0	-1	0	0	0	0	-20
97	48	0	2	0	0	0	0	0	0	0	0	0	0	-10
98	60	0	10	0.125	11	0	0	0	0	0	0	0	1	0
99	49	0	9	-0.5	-19	0	1	0	-2	0	-6	0	0	-20
100	48	0	36	0.125	5	0	0	0	0	0	0	0	0	-50
107	62	0	7	0	4	0	0	0	0	0	-1	0	0	0
109	50	1	10	0	8	0	0	0	0	0	0	0	0	0
110	37	0	2	0	6	0	0	0	0	0	0	0	1	-10
112	55	0	2	0	-1	0	1	0	0	0	-2	2	-5	0
113	71	0	22	-0.25	2	0	0	0	0	0	1	0	0	0
115	71	1	2	0	36	0	1	0	0	0	0	0	0	0
121	42	1	7	0.125	2	0	1	0	0	1	0	0	0	10
128	75	1	15	0	-1	0	0	0	0	0	0	0	0	-10
130	44	1	6	-0.5	-22	1	0	0	0	-2	0	0	-1	-30
134	48	1	7	-0.125	2	1	0	0	0	0	0	0	0	0
151	57	0	7	0	-1	0	0	0	0	0	0	0	0	0
158	64	1	3	0	-2	0	0	0	0	0	0	0	0	-20
163	52	0	0	-0.375	-15	0	0	0	0	0	0	0	0	30
165	54	0	1	0.125	-15	1	0	0	0	0	0	0	0	0
168	58	0	1	-0.125	14	1	0	0	0	0	0	0	0	0
171	46	0	28	-0.375	1	0	0	0	0	0	0	0	-1	40
174	62	1	14	0	12	0	0	0	0	0	0	0	0	-20
185	60	1	2	-0.625	-32	1	0	-2	0	0	-12	-2	-10	-30
186	62	0	7	0	4	0	0	0	0	0	-2	-1	0	0
194	43	0	15	0.125	9	0	0	-1	0	0	0	0	0	-50
200	63	0	8	0	5	0	0	0	0	0	0	0	0	0
203	54	0	4	0	4	0	1	0	0	0	0	0	0	10
220	61	0	0	0	-1	1	0	0	0	-2	-8	0	0	-40
223	42	0	2	-0.125	63.8	0	0	0	0	0	0	0	-1	0
224	45	1	0	-0.25	1	1	0	0	0	-1	-1	0	0	-10
232	66	1	0	-0.125	-6	1	1	0	0	0	-2	0	0	0
237	52	0	9	-0.125	-12	0	0	0	0	0	0	-2	-1	0
240	60	1	7	0	-42	1	1	-1	0	-1	-8	0	0	0
251	79	1	9	0	-12	0	0	0	0	0	0	0	0	0
256	57	0	17	0.125	12	0	0	0	0	0	0	0	0	-10
259	64	1	11	0	-4	0	1	0	0	0	3	0	0	0
263	48	1	17	0	-7	0	0	0	0	0	0	0	0	-10
278	57	1	7	0	3	0	0	0	0	0	0	0	0	0
284	63	1	4	0	4	0	0	-2	0	0	0	0	0	0
291	68	0	17	0.25	8	0	0	0	0	0	0	0	0	-10
292	54	0	4	-0.125	-1	0	0	0	0	0	0	0	0	10
293	34	0	3	0.625	21	0	0	0	0	0	0	1	0	70
294	68	0	36	-0.125	-6	0	0	0	0	0	0	0	0	0
303	42	0	13	0	-6	1	0	0	0	0	0	0	0	0
304	23	0	0	-0.125	-11	1	0	0	0	0	0	0	-1	0
307	59	0	7	0	23	1	0	0	0	0	-20	0	-12	-10
313	64	0	0	0	-2	0	0	0	0	0	-1	-2	0	10
324	67	0	5	0	-4	0	0	0	0	0	0	0	0	0
325	68	0	2	0	0	0	0	0	0	0	0	0	0	0
330	51	0	15	0	-7	0	1	0	0	0	0	0	0	0
350	57	0	16	-0.5	-6	1	0	0	0	0	0	-1	0	0
358	62	0	10	-0.375	0	1	0	0	0	0	0	0	0	-20
377	65	1	13	-0.375	10	1	0	0	0	-1	0	0	0	-50
384	35	0	1	0	-3	1	0	0	0	0	0	-2	0	60
389	63	0	3	-0.125	11	0	0	-1	0	0	0	0	0	10
404	50	1	0	0.125	-30	1	0	-2	-2	0	-7	0	-3	20
427	46	0	15	0	0	0	0	0	0	0	0	0	0	0
428	63	1	15	0	0	0	0	0	0	1	0	0	0	0
436	41	0	0	-0.25	2	0	0	-2	0	0	0	0	0	-50
442	60	0	3	0.25	5	1	0	0	0	0	0	0	0	10
461	57	0	17	0	-11	0	0	0	0	0	0	0	0	0
506	47	0	13	-0.125	-3	0	0	-1	0	0	0	0	0	0
521	41	0	5	0.125	29	0	0	0	0	0	-3	0	0	50
526	50	0	2	0	-4	1	0	0	0	0	3	0	0	0
534	54	1	7	0	-1	0	0	0	1	0	0	0	2	-10
547	58	1	10	0	3	0	0	0	0	0	1	0	0	10
550	57	0	2	0	-18	0	1	0	0	0	0	0	0	0
562	64	1	11	-0.375	-1	0	0	0	0	0	0	0	0	-60
566	66	1	5	0	-12	1	0	1	0	0	-2	0	0	0
591	52	0	2	0	1	0	0	0	0	0	0	0	0	20
600	42	0	9	0	-3	0	0	0	0	0	0	0	0	0
612	63	1	11	0	-9	0	0	0	0	0	0	0	0	0
636	39	0	11	0	-2	0	0	0	0	0	0	0	0	0
648	45	0	0	0.25	-19	1	0	0	0	1	0	0	5	0
655	52	0	6	0.5	1	0	0	0	0	0	1	0	0	40
656	42	0	9	0	10	0	0	0	0	0	1	0	0	0
666	29	0	5	0	-1	0	0	0	0	0	0	0	0	0
670	55	0	3	0	-28	0	0	0	0	0	0	-1	0	0
674	31	0	8	0.75	-26	0	0	0	0	0	6	1	1	60
686	45	0	3	-0.625	-12	0	0	0	0	0	-1	0	0	-10
687	39	0	6	0	6	0	0	0	0	0	0	0	0	10
688	64	0	7	0	-8	0	0	0	0	0	0	0	0	-10
691	54	1	6	-0.375	1	0	0	-2	0	0	0	-2	0	0
692	57	0	5	0	-7	0	0	0	0	0	0	0	0	10
693	47	0	10	0	2	0	0	0	0	2	3	0	-4	0
694	50	1	23	-0.25	-12	0	0	0	0	0	2	0	0	0
696	57	0	10	0	1	0	0	0	0	0	-4	0	8	-10
710	47	0	1	0.125	-10	0	0	0	0	0	5	0	0	0
720	51	0	3	0.375	5	0	0	0	0	0	-2	0	0	10
721	45	0	0	0.875	35	0	0	3	0	0	-10	0	0	40
725	32	0	1	-0.625	-23	0	0	0	0	0	0	0	0	-40
726	25	0	2	0	3	0	0	0	0	0	0	0	0	0
734	55	0	1	-0.125	-2	1	0	0	0	0	0	0	0	0
735	58	1	0	0	-7	0	0	0	0	0	-5	0	-2	0
737	77	0	9	0.125	19	1	1	0	0	1	-5	0	0	0
754	42	0	9	0	0	0	0	0	2	0	0	-1	-1	-20
757	57	1	1	-0.5	9	1	0	0	0	0	0	0	0	0
770	56	0	2	-0.375	-1	0	0	0	0	0	3	0	0	60
778	24	0	0	0	1	0	0	0	0	0	0	0	0	-20
801	56	0	3	0.125	3	0	0	0	0	0	1	0	0	0
803	51	0	9	0.125	5	0	0	0	0	0	0	0	0	-20
811	59	0	0	-0.625	-50	0	1	-2	0	-2	-3	0	0	0
815	47	0	9	0	3	0	0	0	0	0	0	0	0	10
816	51	0	4	0	5	0	0	0	0	0	0	1	0	0
817	48	0	4	0	1	0	0	0	0	0	0	0	0	-20
821	39	0	0	-0.375	-2	0	0	0	-1	-2	0	-2	-1	-30
823	60	1	5	0	-67	0	0	0	0	-1	-2	0	-1	0
829	38	0	5	0	0	0	0	0	0	0	1	0	0	0
830	72	1	3	-0.375	20	0	0	-1	0	0	0	0	0	0
840	55	0	20	0.375	14	0	0	0	0	2	0	0	0	10
841	59	1	8	0.125	-1	0	1	0	0	-1	0	1	0	-10
847	71	1	0	0	-3	0	0	0	0	0	0	0	0	0
858	58	1	3	-0.875	10	0	0	0	0	0	0	0	0	-20
863	55	0	12	-0.5	-27	0	1	-4	0	-2	0	-1	0	-60
868	30	0	8	0	-3	0	0	0	0	0	0	0	0	0
875	74	1	5	1.25	-4	0	0	0	0	1	0	0	1	80
876	62	0	9	0	3	0	0	0	0	0	0	0	1	20
880	59	0	0	-0.5	-13	0	0	-2	0	0	0	0	0	-90
881	37	1	0	-0.5	-43	1	1	0	0	0	4	0	0	-10
894	41	0	0	-0.375	8	0	0	0	0	0	0	0	1	0
898	55	0	2	-0.5	-21	0	0	-2	0	0	3	0	0	-20
901	76	1	0	0	5	0	0	0	0	0	0	0	0	-10
917	53	0	1	0.25	-3	0	0	0	0	-2	-2	0	0	0

## Sheet: Fig_1
Patient IDs with WPAI data	Clinical data	JOB
6	1	1
8	1	0
10	1	0
11	1	1
12	1	0
15	1	0
16	1	0
20	1	0
21	1	0
23	1	1
26	1	0
27	1	1
31	1	1
32	1	0
33	1	0
34	1	1
35	1	0
38	1	1
39	1	0
40	0
43	1	0
44	1	0
45	1	1
47	1	1
49	1	1
50	1	1
51	1	0
55	1	0
58	1	0
59	1	0
61	1	0
65	1	1
66	1	0
68	1	0
72	1	0
73	1	0
76	1	0
77	1	0
78	1	0
79	1	0
84	1	1
85	1	1
86	1	1
87	1	0
88	1	1
90	1	0
93	1	1
94	1	1
95	1	0
96	1	0
97	1	1
98	1	1
99	1	1
100	1	1
101	1	0
102	1	0
103	1	1
104	1	0
105	1	1
106	1	0
107	1	1
109	1	1
110	1	1
111	1	0
112	1	1
113	1	1
114	1	0
115	1	1
116	1	1
118	1	0
119	1	0
120	1	1
121	1	1
122	1	1
124	1	0
125	1	0
126	1	0
128	1	1
130	1	1
131	1	0
132	1	0
133	1	0
134	1	1
135	1	0
136	1	0
137	1	0
138	1	0
139	1	0
141	1	0
142	1	0
144	1	0
145	1	0
147	1	1
148	1	0
149	1	0
150	1	0
151	1	1
152	1	0
153	1	0
157	1	0
158	1	1
159	1	0
160	1	0
163	1	1
165	1	1
166	1	0
168	1	1
169	1	0
171	1	1
172	1	0
174	1	1
179	0
181	1	1
183	1	0
184	1	0
185	1	1
186	1	1
190	1	1
192	0
193	1	0
194	1	1
195	1	0
196	0
200	1	1
201	1	0
203	1	1
205	1	0
206	1	1
213	1	1
214	1	0
220	1	1
222	1	0
223	1	1
224	1	1
228	1	0
232	1	1
237	1	1
238	1	0
240	1	1
243	1	1
246	1	0
250	1	0
251	1	1
254	1	0
256	1	1
257	1	0
259	1	1
260	1	0
262	1	0
263	1	1
266	1	0
272	1	0
275	1	0
276	1	1
278	1	1
283	1	0
284	1	1
285	1	1
286	1	0
287	1	0
288	1	1
289	1	1
290	1	0
291	1	1
292	1	1
293	1	1
294	1	1
295	1	0
299	1	1
300	1	0
303	1	1
304	1	1
305	1	0
307	1	1
309	1	0
310	1	0
313	1	1
314	1	0
317	1	0
319	1	0
321	1	0
322	1	0
324	1	1
325	1	1
326	1	0
327	1	0
330	1	1
335	1	0
336	1	1
337	1	0
341	1	0
345	1	0
348	1	0
349	1	0
350	1	1
353	1	1
354	1	0
356	1	1
357	1	0
358	1	1
363	1	0
368	1	1
370	1	0
375	1	0
376	1	0
377	1	1
384	1	1
385	0
386	0
387	0
388	0
389	1	1
390	1	0
394	1	1
400	1	0
401	1	0
403	1	0
404	1	1
405	1	0
406	1	0
408	1	0
412	1	0
419	1	0
420	1	0
422	1	0
424	1	0
425	1	0
426	1	0
427	1	1
428	1	1
433	1	0
436	1	1
438	1	0
441	1	0
442	1	1
448	1	0
449	1	0
461	1	1
470	1	0
471	1	0
474	1	0
483	1	0
490	1	0
494	1	0
499	1	0
502	1	0
506	1	1
507	1	0
508	1	0
511	1	1
516	1	0
521	1	1
522	1	0
523	1	0
526	1	1
528	1	0
532	1	0
533	1	1
534	1	1
535	1	0
537	1	0
541	1	0
544	1	0
547	1	1
548	1	0
550	1	1
552	1	0
555	1	0
559	1	0
562	1	1
566	1	1
574	1	0
576	1	1
584	1	0
585	1	0
588	1	0
591	1	1
596	1	0
600	1	1
603	1	0
607	1	0
611	1	0
612	1	1
616	1	0
620	1	0
624	1	1
630	1	1
631	1	0
633	1	0
634	1	0
635	1	1
636	1	1
637	1	0
639	1	0
644	1	0
646	1	0
648	1	1
649	1	1
650	1	0
655	1	1
656	1	1
657	1	0
658	1	0
666	1	1
669	1	0
670	1	1
671	1	0
673	0
674	1	1
676	1	0
679	1	0
682	1	1
684	1	0
686	1	1
687	1	1
688	1	1
689	1	0
690	1	0
691	1	1
692	1	1
693	1	1
694	1	1
696	1	1
699	1	0
700	1	0
701	1	1
706	1	0
710	1	1
711	1	0
712	1	0
716	1	0
718	1	0
719	1	0
720	1	1
721	1	1
724	1	0
725	1	1
726	1	1
733	1	0
734	1	1
735	1	1
737	1	1
739	1	0
740	1	1
743	1	1
744	1	0
747	1	1
749	1	0
754	1	1
757	1	1
769	1	0
770	1	1
773	1	0
778	1	1
780	1	1
781	1	0
783	1	0
784	1	1
786	1	0
787	1	0
788	1	0
795	1	0
798	1	0
799	1	1
800	1	0
801	1	1
803	1	1
804	1	0
805	1	0
808	1	0
809	1	0
810	1	1
811	1	1
812	1	1
813	1	0
814	1	0
815	1	1
816	1	1
817	1	1
818	1	0
819	1	0
821	1	1
822	1	0
823	1	1
824	1	0
827	1	0
828	1	0
829	1	1
830	1	1
833	1	1
837	1	0
839	1	0
840	1	1
841	1	1
847	1	1
848	1	0
850	1	1
851	1	0
852	1	0
853	1	0
854	1	0
855	1	0
856	1	1
857	1	0
858	1	1
859	1	0
860	1	0
861	1	0
863	1	1
864	1	1
866	1	0
868	1	1
875	1	1
876	1	1
877	1	0
878	1	1
879	1	0
880	1	1
881	1	1
882	1	0
883	1	0
884	1	0
885	1	0
890	1	0
892	0
894	1	1
896	1	1
898	1	1
899	1	1
901	1	1
906	1	0
908	1	0
909	1	1
911	1	0
913	1	0
916	1	0
917	1	1
919	1	0
923	1	0
924	1	1
926	1	0
928	1	1
929	1	1
930	1	1
932	1	0
933	1	0
935	1	1
936	1	0
937	1	0
939	1	1
940	1	0
942	1	1
945	1	1
947	1	0
948	1	1
949	1	0
952	1	0
953	1	0
956	1	0
959	1	1
960	1	1
962	1	0
964	1	1
968	0
970	1	0
973	1	1
976	1	1
979	1	0
982	1	1
983	1	0
986	0

## Sheet: FIg_2
Patient ID	Upper extremity TJC category	Absenteeism	Presenteeism	OWI	AI
6	0	0	10	10	10
11	1-2	0	70	70	70
23	0	0	50	50	50
27	0	0	40	40	10
31	1-2	0	50	50	70
34	0	0	10	10	10
38	0	0	0	0	0
45	0	0	0	0	10
47	0	0	10	10	30
49	0	0	0	0	0
50	0	0	20	20	0
65	0	0	0	0	0
84	0	0	20	20	30
85	0	0	0	0	0
86	1-2	0	0	0	20
88	0	0	0	0	0
93	0	0	10	10	10
94	1-2	0	20	20	60
97	0	0	10	10	10
98	0	0	0	0	20
99	>2	0	40	40	40
100	0	0	80	80	60
103	0	0	0	0	0
105	0	100	0	100	90
107	1-2	0	0	0	20
109	0	0	0	0	0
110	0	3	60	61.1	60
112	1-2	0	0	0	10
113	0	25	0	25	0
115	0	0	0	0	0
116	0	0	0	0	30
120	0	0	0	0	0
121	1-2	0	10	10	10
122	1-2	0	30	30	30
128	0	52	50	75.9	0
130	1-2	0	30	30	0
134	0	0	0	0	0
147	0	0	0	0	0
151	0	0	0	0	0
158	0	0	20	20	20
163	0	0	0	0	0
165	0	0	0	0	10
168	0	0	0	0	0
171	0	34	40	60.4	60
174	0	0	40	40	20
181	>2	17	80	83.5	70
185	>2	0	40	40	50
186	1-2	0	0	0	0
190	0	0	20	20	10
194	>2	38	50	69	0
200	0	0	0	0	0
203	0	0	0	0	0
206	0	0	10	10	0
213	>2	0	0	0	0
220	>2	0	40	40	40
223	0	0	0	0	20
224	1-2	0	20	20	20
232	1-2	0	0	0	0
237	0	0	0	0	80
240	>2	0	0	0	20
243	0	0	0	0	0
251	0	0	0	0	0
256	0	0	20	20	20
259	0	0	0	0	0
263	0	0	10	10	10
276	0	0	0	0	0
278	0	0	0	0	0
284	1-2	0	10	10	10
285	0	0	0	0	40
288	1-2	0	0	0	10
289	0	0	0	0	0
291	0	0	20	20	20
292	0	0	10	10	30
293	0	0	0	0	0
294	0	0	0	0	20
299	0	0	0	0	20
303	0	0	0	0	0
304	0	0	0	0	0
307	>2	0	20	20	0
313	1-2	0	0	0	0
324	0	0	0	0	0
325	0	0	0	0	0
330	0	0	0	0	0
336	>2	0	80	80	90
350	0	0	30	30	50
353	1-2	0	20	20	0
356	0	0	0	0	0
358	0	0	20	20	10
368	0	0	0	0	0
377	1-2	0	100	100	100
384	0	0	10	10	10
389	1-2	0	0	0	0
394	0	0	0	0	0
404	>2	0	30	30	10
427	0	0	0	0	0
428	0	0	0	0	0
436	>2	0	70	70	70
442	0	0	0	0	10
461	0	0	0	0	0
506	1-2	0	20	20	30
511	1-2	0	0	0	0
521	>2	50	50	75	30
526	0	0	0	0	0
533	>2	0	80	80	50
534	0	0	10	10	10
547	0	0	10	10	10
550	0	0	0	0	20
562	0	0	60	60	0
566	>2	0	0	0	0
576	0	0	0	0	0
591	0	0	0	0	0
600	0	0	10	10	40
612	0	0	0	0	0
624	0	100	40	100	30
630	0	0	0	0	0
635	0	0	10	10	20
636	0	0	0	0	0
648	1-2	0	0	0	10
649	0	0	0	0	0
655	0	0	0	0	0
656	0	0	0	0	0
666	0	0	0	0	0
670	0	0	10	10	10
674	0	0	10	10	10
682	0	0	0	0	50
686	1-2	0	10	10	20
687	0	0	20	20	30
688	0	0	20	20	20
691	1-2	0	20	20	20
692	0	0	0	0	0
693	0	0	0	0	0
694	0	0	0	0	0
696	>2	0	10	10	10
701	0	0	0	0	0
710	>2	0	10	10	10
720	1-2	1	10	10.7	10
721	>2	0	10	10	20
725	1-2	0	50	50	50
726	0	0	10	10	10
734	0	0	20	20	20
735	>2	9	0	9.1	0
737	>2	15	40	49.1	50
740	0	0	0	0	0
743	1-2	0	0	0	0
747	0	0	10	10	10
754	1-2	0	40	40	40
757	0	0	0	0	20
770	0	0	30	30	50
778	0	0	30	30	20
780	1-2	0	0	0	20
784	1-2	0	0	0	0
799	0	0	0	0	0
801	0	0	0	0	0
803	0	0	20	20	10
810	0	0	30	30	20
811	>2	0	0	0	50
812	0	0	0	0	0
815	0	0	0	0	0
816	0	0	0	0	0
817	0	0	20	20	20
821	>2	0	30	30	20
823	>2	0	0	0	10
829	0	0	10	10	10
830	1-2	0	0	0	0
833	1-2	0	60	60	50
840	0	0	10	10	20
841	1-2	0	20	20	0
847	0	0	0	0	0
850	1-2	0	30	30	30
856	1-2	0	0	0	0
858	1-2	17	30	41.7	50
863	>2	0	60	60	70
864	0	0	10	10	10
868	0	0	20	20	30
875	1-2	0	0	0	0
876	0	0	0	0	0
878	0	0	40	40	70
880	>2	0	90	90	70
881	>2	0	30	30	20
894	1-2	0	10	10	10
896	0	0	10	10	10
898	>2	23	50	61.5	70
899	0	0	30	30	30
901	0	0	40	40	40
909	0	0	10	10	10
917	>2	0	0	0	50
924	>2	0	20	20	30
928	0	0	10	10	10
929	0	0	10	10	10
930	0	0	10	10	10
935	1-2	0	30	30	60
939	>2	0	0	0	10
942	0	0	0	0	10
945	>2	0	10	10	10
948	0	0	10	10	30
959	>2	0	30	30	30
960	>2	55	70	86.4	40
964	0	0	20	20	20
973	1-2	0	40	40	40
976	>2	0	70	70	30
982	>2	0	80	80	70

## Sheet: Fig_3A
Patient ID	Age	JOB_2
11	35	1
23	80	1
27	57	1
34	67	1
38	59	1
45	65	0
49	45	1
65	70	0
84	38	1
85	66	1
86	42	1
88	61	1
93	55	1
94	55	1
97	48	1
98	60	1
99	49	1
100	48	1
103	82	0
105	55	0
107	62	1
109	50	1
110	37	1
112	55	1
113	71	1
115	71	1
116	67	0
121	42	1
122	68	0
128	75	1
130	44	1
134	48	1
147	76	0
151	57	1
158	64	1
163	52	1
165	54	1
168	58	1
171	46	1
174	62	1
181	58	0
185	60	1
186	62	1
190	76	0
194	43	1
200	63	1
203	54	1
220	61	1
223	42	1
224	45	1
232	66	1
237	52	1
240	60	1
243	63	0
251	79	1
256	57	1
259	64	1
263	48	1
278	57	1
284	63	1
289	59	0
291	68	1
292	54	1
293	34	1
294	68	1
303	42	1
304	23	1
307	59	1
313	64	1
324	67	1
325	68	1
330	51	1
336	34	0
350	57	1
356	43	1
358	62	1
377	65	1
384	35	1
389	63	1
404	50	1
427	46	1
428	63	1
436	41	1
442	60	1
461	57	1
506	47	1
511	59	0
521	41	1
526	50	1
534	54	1
547	58	1
550	57	1
562	64	1
566	66	1
576	66	1
591	52	1
600	42	1
612	63	1
624	73	0
630	66	0
635	59	0
636	39	1
648	45	1
649	64	0
655	52	1
656	42	1
666	29	1
670	55	1
674	31	1
682	59	0
686	45	1
687	39	1
688	64	1
691	54	1
692	57	1
693	47	1
694	50	1
696	57	1
710	47	1
720	51	1
721	45	1
725	32	1
726	25	1
734	55	1
735	58	1
737	77	1
740	69	0
754	42	1
757	57	1
770	56	1
778	24	1
801	56	1
803	51	1
810	58	1
811	59	1
815	47	1
816	51	1
817	48	1
821	39	1
823	60	1
829	38	1
830	72	1
840	55	1
841	59	1
847	71	1
858	58	1
863	55	1
868	30	1
875	74	1
876	62	1
878	62	0
880	59	1
881	37	1
894	41	1
898	55	1
899	59	0
901	76	1
917	53	1

[truncated: 7 more sheets: Fig_3B, Fig_3C, S1_Fig, S1 Table, Original_data, Prescriptions at 1st WPAI, Original_MedicationChange]
